# Supplementary material for: (2S)-Ethyl 2-[(S s)-benzyl­sulfinyl­amino]-3,3-dimethylbutanoate
Source: Acta Crystallogr Sect E Struct Rep Online. 2008 Sep 13;64(Pt 10):o1933. doi: 10.1107/S1600536808028717 (PMC2959368; doi:10.1107/S1600536808028717)
Supplement: Supplementary file 1 [file e-64-o1933-sup1.cif]

##############################################################################
###                                                                        ###
###        Electronic paper (Acta Crystallographica Section E)             ###
###                                                                        ###
##############################################################################
#                                                                            #
# This CIF contains the data in a paper accepted for publication in Acta     #
# Crystallographica Section E. It conforms to the requirements of Notes      #
# for Authors for Section E, and has been peer reviewed under the auspices   #
# of the IUCr Commission on Journals.                                        #
#                                                                            #
# Full details of the Crystallographic Information File format               #
# are given in the paper "The Crystallographic Information File (CIF):       #
# a New Standard Archive File for Crystallography" by S. R. Hall, F. H.      #
# Allen and I. D. Brown [Acta Cryst. (1991), A47, 655-685].                  #
#                                                                            #
# The current version of the core CIF dictionary is obtainable from          #
# ftp://ftp.iucr.org/pub/cif_core.dic. The current version number is 2.4.    #
#                                                                            #
# Software is freely available for graphical display of the structure(s) in  #
# this CIF.  For information consult the CIF home page http://www.iucr.org/  #
# cif/home.html                                                              #
#                                                                            #
# This file may be used for bona fide research purposes within the           #
# scientific community so long as proper attribution is given to the journal # 
# article from which it was obtained.                                        #
#                                                                            #
##############################################################################
                                             
data_I
_audit_creation_method     SHELXL97
_chemical_name_systematic
;
(2<i>S</i>)-Ethyl 2-[(<i>S</i>~s~)-benzylsulfinylamino]-3,3-dimethylbutanoate
;
_chemical_name_common     ?
_chemical_formula_moiety     'C15 H23 N O3 S'
_chemical_formula_sum     'C15 H23 N O3 S'
_chemical_formula_iupac     'C15 H23 N O3 S'
_chemical_formula_weight     297.40
_chemical_melting_point     ?
_symmetry_cell_setting     monoclinic
_symmetry_space_group_name_H-M     'P21'
_symmetry_space_group_name_Hall     'P 2yb'
loop_
    _symmetry_equiv_pos_as_xyz
    'x, y, z'
    '-x, y+1/2, -z'
_cell_length_a     11.166(2)
_cell_length_b     7.1917(14)
_cell_length_c     11.460(2)
_cell_angle_alpha     90.00
_cell_angle_beta     115.473(3)
_cell_angle_gamma     90.00
_cell_volume     830.8(3)
_cell_formula_units_Z     2
_cell_measurement_reflns_used     1845
_cell_measurement_theta_min     3.374
_cell_measurement_theta_max     23.919
_cell_measurement_temperature     293(2)
_exptl_crystal_description     prismatic
_exptl_crystal_colour     colorless
_exptl_crystal_size_max     0.490
_exptl_crystal_size_mid     0.405
_exptl_crystal_size_min     0.172
_exptl_crystal_density_diffrn     1.189
_exptl_crystal_density_meas     ?
_exptl_crystal_density_method     'not measured'
_exptl_crystal_F_000     320
_exptl_absorpt_coefficient_mu     0.201
_exptl_absorpt_correction_type     multi-scan
_exptl_absorpt_process_details     '(SADABS; Bruker, 2001)'
_exptl_absorpt_correction_T_min     0.9078
_exptl_absorpt_correction_T_max     0.9666
_exptl_special_details
;
;
_diffrn_ambient_temperature     293(2)
_diffrn_radiation_type     MoK\a
_diffrn_radiation_wavelength     0.71073
_diffrn_radiation_source     'fine-focus sealed tube'
_diffrn_radiation_monochromator     graphite
_diffrn_measurement_device_type     'Bruker SMART APEX CCD area-detector'
_diffrn_measurement_method     '\f and \w scans'
_diffrn_detector_area_resol_mean     ?
_diffrn_reflns_number     4782
_diffrn_reflns_av_R_equivalents     0.1199
_diffrn_reflns_av_sigmaI/netI     0.0933
_diffrn_reflns_theta_min     1.97
_diffrn_reflns_theta_max     26.99
_diffrn_reflns_theta_full     26.99
_diffrn_measured_fraction_theta_max     0.990
_diffrn_measured_fraction_theta_full     0.990
_diffrn_reflns_limit_h_min     -11
_diffrn_reflns_limit_h_max     14
_diffrn_reflns_limit_k_min     -8
_diffrn_reflns_limit_k_max     9
_diffrn_reflns_limit_l_min     -14
_diffrn_reflns_limit_l_max     13
_diffrn_standards_number     ?
_diffrn_standards_interval_count     ?
_diffrn_standards_interval_time     ?
_diffrn_standards_decay_%     ?
_refine_special_details
;
Refinement of <i>F</i>^2^ against ALL reflections. The weighted <i>R</i>-factor
<i>wR</i> and goodness of fit <i>S</i> are based on <i>F</i>^2^, conventional
<i>R</i>-factors <i>R</i> are based on <i>F</i>, with <i>F</i> set to zero for
negative <i>F</i>^2^. The threshold expression of <i>F</i>^2^ >
\s(<i>F</i>^2^) is used only for calculating <i>R</i>-factors(gt) <i>etc</i>.
and is not relevant to the choice of reflections for refinement.
<i>R</i>-factors based on <i>F</i>^2^ are statistically about twice as large
as those based on <i>F</i>, and <i>R</i>- factors based on ALL data will be
even larger.
;
_reflns_number_total     3221
_reflns_number_gt     2661
_reflns_threshold_expression     I>2\s(I)
_refine_ls_structure_factor_coef     Fsqd
_refine_ls_matrix_type     full
_refine_ls_R_factor_all     0.0644
_refine_ls_R_factor_gt     0.0545
_refine_ls_wR_factor_gt     0.1279
_refine_ls_wR_factor_ref     0.1336
_refine_ls_goodness_of_fit_ref     0.974
_refine_ls_restrained_S_all     0.975
_refine_ls_number_reflns     3221
_refine_ls_number_parameters     189
_refine_ls_number_restraints     2
_refine_ls_hydrogen_treatment     mixed
_refine_ls_weighting_scheme     calc
_refine_ls_weighting_details
               'calc w = 1/[\s^2^(Fo^2^)+(0.0662P)^2^] where P=(Fo^2^+2Fc^2^)/3'
_atom_sites_solution_hydrogens     geom
_atom_sites_solution_primary     direct
_atom_sites_solution_secondary     difmap
_refine_ls_shift/su_max     0.001
_refine_ls_shift/su_mean     0.000
_refine_diff_density_max     0.434
_refine_diff_density_min     -0.228
_refine_ls_extinction_method     none
_refine_ls_extinction_coef     ?
_refine_ls_abs_structure_details     'Flack (1983), 1295 Friedel pairs'
_refine_ls_abs_structure_Flack     -0.09(11)
loop_
    _atom_type_symbol
    _atom_type_description
    _atom_type_scat_dispersion_real
    _atom_type_scat_dispersion_imag
    _atom_type_scat_source
    'C' 'C' 0.0033 0.0016
                         'International Tables Vol C Tables 4.2.6.8 and 6.1.1.4'
    'H' 'H' 0.0000 0.0000
                         'International Tables Vol C Tables 4.2.6.8 and 6.1.1.4'
    'N' 'N' 0.0061 0.0033
                         'International Tables Vol C Tables 4.2.6.8 and 6.1.1.4'
    'O' 'O' 0.0106 0.0060
                         'International Tables Vol C Tables 4.2.6.8 and 6.1.1.4'
    'S' 'S' 0.1246 0.1234
                         'International Tables Vol C Tables 4.2.6.8 and 6.1.1.4'
_computing_data_collection     'SMART (Bruker, 2001)'
_computing_cell_refinement     'SMART  (Bruker, 2001)'
_computing_data_reduction     'SAINT (Bruker, 2001)'
_computing_structure_solution     'SHELXS97 (Sheldrick, 2008)'
_computing_structure_refinement     'SHELXL97 (Sheldrick, 2008)'
_computing_molecular_graphics     'SHELXTL (Sheldrick, 2008)'
_computing_publication_material     'SHELXTL (Sheldrick, 2008)'
loop_
    _atom_site_type_symbol
    _atom_site_label
    _atom_site_fract_x
    _atom_site_fract_y
    _atom_site_fract_z
    _atom_site_U_iso_or_equiv
    _atom_site_adp_type
    _atom_site_calc_flag
    _atom_site_refinement_flags
    _atom_site_occupancy
    _atom_site_disorder_assembly
    _atom_site_disorder_group
    S S1 0.04167(7) 0.26178(12) 0.67424(6) 0.0442(2) Uani d . 1 . .
    O O1 0.3061(3) 0.0339(4) 0.5596(3) 0.0741(8) Uani d . 1 . .
    O O2 0.4124(3) 0.2630(5) 0.6946(2) 0.0696(7) Uani d . 1 . .
    O O3 0.0313(3) 0.3869(4) 0.5670(2) 0.0665(7) Uani d . 1 . .
    N N1 0.1252(2) 0.0717(4) 0.6804(2) 0.0420(6) Uani d D 1 . .
    C C1 0.2690(3) 0.0814(4) 0.7500(3) 0.0397(6) Uani d . 1 . .
    H H1 0.2901 0.1873 0.8094 0.048 Uiso calc R 1 . .
    C C2 0.3305(3) 0.1206(5) 0.6568(3) 0.0501(8) Uani d . 1 . .
    C C3 0.4801(5) 0.3093(8) 0.6131(5) 0.0923(17) Uani d . 1 . .
    H H3A 0.5348 0.2058 0.6108 0.111 Uiso calc R 1 . .
    H H3B 0.4155 0.3353 0.5255 0.111 Uiso calc R 1 . .
    C C4 0.5613(6) 0.4705(9) 0.6677(5) 0.108(2) Uani d . 1 . .
    H H4A 0.5056 0.5775 0.6547 0.162 Uiso calc R 1 . .
    H H4B 0.6189 0.4900 0.6263 0.162 Uiso calc R 1 . .
    H H4C 0.6136 0.4516 0.7586 0.162 Uiso calc R 1 . .
    C C5 0.3281(3) -0.0954(5) 0.8332(3) 0.0478(7) Uani d . 1 . .
    C C6 0.4791(4) -0.0865(6) 0.8887(4) 0.0681(10) Uani d . 1 . .
    H H6A 0.5167 -0.1912 0.9445 0.102 Uiso calc R 1 . .
    H H6B 0.5099 0.0264 0.9371 0.102 Uiso calc R 1 . .
    H H6C 0.5057 -0.0892 0.8194 0.102 Uiso calc R 1 . .
    C C7 0.2792(4) -0.2720(5) 0.7539(4) 0.0649(10) Uani d . 1 . .
    H H7A 0.3185 -0.3781 0.8076 0.097 Uiso calc R 1 . .
    H H7B 0.3039 -0.2702 0.6833 0.097 Uiso calc R 1 . .
    H H7C 0.1844 -0.2791 0.7206 0.097 Uiso calc R 1 . .
    C C8 0.2833(4) -0.0948(6) 0.9414(3) 0.0653(10) Uani d . 1 . .
    H H8A 0.1882 -0.0909 0.9048 0.098 Uiso calc R 1 . .
    H H8B 0.3191 0.0124 0.9952 0.098 Uiso calc R 1 . .
    H H8C 0.3145 -0.2055 0.9924 0.098 Uiso calc R 1 . .
    C C9 -0.1205(3) 0.1504(5) 0.6172(3) 0.0513(8) Uani d . 1 . .
    H H9A -0.1880 0.2455 0.5975 0.062 Uiso calc R 1 . .
    H H9B -0.1384 0.0834 0.5380 0.062 Uiso calc R 1 . .
    C C10 -0.1293(3) 0.0198(5) 0.7130(3) 0.0494(8) Uani d . 1 . .
    C C11 -0.1140(4) -0.1679(6) 0.7036(4) 0.0664(10) Uani d . 1 . .
    H H11 -0.1014 -0.2145 0.6340 0.080 Uiso calc R 1 . .
    C C12 -0.1169(5) -0.2890(6) 0.7960(5) 0.0895(15) Uani d . 1 . .
    H H12 -0.1062 -0.4161 0.7885 0.107 Uiso calc R 1 . .
    C C13 -0.1357(5) -0.2210(10) 0.8991(5) 0.0940(15) Uani d . 1 . .
    H H13 -0.1374 -0.3023 0.9615 0.113 Uiso calc R 1 . .
    C C14 -0.1515(5) -0.0390(8) 0.9098(5) 0.0903(16) Uani d . 1 . .
    H H14 -0.1651 0.0056 0.9794 0.108 Uiso calc R 1 . .
    C C15 -0.1479(4) 0.0835(6) 0.8193(4) 0.0702(11) Uani d . 1 . .
    H H15 -0.1579 0.2101 0.8289 0.084 Uiso calc R 1 . .
    H H1A 0.102(3) 0.001(3) 0.614(2) 0.049(7) Uiso d D 1 . .
loop_
    _atom_site_aniso_label
    _atom_site_aniso_U_11
    _atom_site_aniso_U_22
    _atom_site_aniso_U_33
    _atom_site_aniso_U_12
    _atom_site_aniso_U_13
    _atom_site_aniso_U_23
    S1 0.0470(4) 0.0432(4) 0.0420(3) 0.0052(4) 0.0189(3) 0.0057(4)
    O1 0.0850(19) 0.095(2) 0.0564(14) -0.0256(17) 0.0441(13) -0.0240(15)
    O2 0.0750(16) 0.0817(16) 0.0677(13) -0.0294(18) 0.0455(12) -0.0137(18)
    O3 0.0640(16) 0.0639(16) 0.0641(15) 0.0019(13) 0.0206(12) 0.0255(13)
    N1 0.0404(14) 0.0454(15) 0.0379(12) -0.0008(11) 0.0146(11) -0.0041(11)
    C1 0.0383(15) 0.0425(17) 0.0387(14) -0.0046(13) 0.0168(12) -0.0055(13)
    C2 0.0424(17) 0.060(2) 0.0489(18) -0.0037(16) 0.0205(14) -0.0013(16)
    C3 0.098(4) 0.119(5) 0.086(3) -0.040(3) 0.065(3) -0.019(3)
    C4 0.105(4) 0.132(5) 0.112(4) -0.035(4) 0.070(3) 0.001(3)
    C5 0.0499(18) 0.0452(17) 0.0415(16) 0.0018(15) 0.0132(13) -0.0001(14)
    C6 0.048(2) 0.073(2) 0.064(2) 0.0088(19) 0.0065(17) 0.002(2)
    C7 0.067(2) 0.048(3) 0.067(2) 0.0015(18) 0.0159(17) -0.0079(17)
    C8 0.080(3) 0.067(2) 0.0490(19) 0.004(2) 0.0276(18) 0.0121(18)
    C9 0.0421(17) 0.065(2) 0.0451(16) 0.0087(16) 0.0174(14) 0.0066(15)
    C10 0.0369(17) 0.059(2) 0.0522(18) -0.0030(14) 0.0190(14) 0.0005(15)
    C11 0.062(2) 0.070(3) 0.064(2) -0.0145(19) 0.0243(18) -0.0035(18)
    C12 0.092(4) 0.058(3) 0.113(4) -0.018(2) 0.038(3) 0.011(2)
    C13 0.086(3) 0.108(4) 0.094(3) -0.021(4) 0.044(2) 0.033(4)
    C14 0.095(4) 0.121(5) 0.077(3) -0.006(3) 0.057(3) 0.012(3)
    C15 0.074(3) 0.075(3) 0.074(2) -0.001(2) 0.043(2) -0.002(2)
_geom_special_details
;
All e.s.d.'s (except the e.s.d. in the dihedral angle between two l.s. planes)
are estimated using the full covariance matrix. The cell e.s.d.'s are taken
into account individually in the estimation of e.s.d.'s in distances, angles
and torsion angles; correlations between e.s.d.'s in cell parameters are only
used when they are defined by crystal symmetry. An approximate (isotropic)
treatment of cell e.s.d.'s is used for estimating e.s.d.'s involving l.s.
planes.
;
loop_
    _geom_bond_atom_site_label_1
    _geom_bond_atom_site_label_2
    _geom_bond_site_symmetry_2
    _geom_bond_distance
    _geom_bond_publ_flag
    S1 O3 . 1.487(2) ?
    S1 N1 . 1.639(3) ?
    S1 C9 . 1.824(4) ?
    O1 C2 . 1.201(4) ?
    O2 C2 . 1.316(4) ?
    O2 C3 . 1.471(4) ?
    N1 C1 . 1.455(4) ?
    N1 H1A . 0.859(17) ?
    C1 C2 . 1.523(4) ?
    C1 C5 . 1.555(4) ?
    C1 H1 . 0.9800 ?
    C3 C4 . 1.439(7) ?
    C3 H3A . 0.9700 ?
    C3 H3B . 0.9700 ?
    C4 H4A . 0.9600 ?
    C4 H4B . 0.9600 ?
    C4 H4C . 0.9600 ?
    C5 C7 . 1.520(5) ?
    C5 C8 . 1.524(5) ?
    C5 C6 . 1.526(5) ?
    C6 H6A . 0.9600 ?
    C6 H6B . 0.9600 ?
    C6 H6C . 0.9600 ?
    C7 H7A . 0.9600 ?
    C7 H7B . 0.9600 ?
    C7 H7C . 0.9600 ?
    C8 H8A . 0.9600 ?
    C8 H8B . 0.9600 ?
    C8 H8C . 0.9600 ?
    C9 C10 . 1.480(5) ?
    C9 H9A . 0.9700 ?
    C9 H9B . 0.9700 ?
    C10 C11 . 1.371(5) ?
    C10 C15 . 1.398(5) ?
    C11 C12 . 1.382(6) ?
    C11 H11 . 0.9300 ?
    C12 C13 . 1.375(7) ?
    C12 H12 . 0.9300 ?
    C13 C14 . 1.334(8) ?
    C13 H13 . 0.9300 ?
    C14 C15 . 1.374(6) ?
    C14 H14 . 0.9300 ?
    C15 H15 . 0.9300 ?
loop_
    _geom_angle_atom_site_label_1
    _geom_angle_atom_site_label_2
    _geom_angle_atom_site_label_3
    _geom_angle_site_symmetry_1
    _geom_angle_site_symmetry_3
    _geom_angle
    _geom_angle_publ_flag
    O3 S1 N1 . . 112.37(15) ?
    O3 S1 C9 . . 104.90(15) ?
    N1 S1 C9 . . 96.19(15) ?
    C2 O2 C3 . . 116.2(3) ?
    C1 N1 S1 . . 117.2(2) ?
    C1 N1 H1A . . 111.1(19) ?
    S1 N1 H1A . . 120.2(19) ?
    N1 C1 C2 . . 110.4(2) ?
    N1 C1 C5 . . 111.9(2) ?
    C2 C1 C5 . . 112.4(3) ?
    N1 C1 H1 . . 107.3 ?
    C2 C1 H1 . . 107.3 ?
    C5 C1 H1 . . 107.3 ?
    O1 C2 O2 . . 123.9(3) ?
    O1 C2 C1 . . 124.3(3) ?
    O2 C2 C1 . . 111.8(3) ?
    C4 C3 O2 . . 107.8(4) ?
    C4 C3 H3A . . 110.1 ?
    O2 C3 H3A . . 110.1 ?
    C4 C3 H3B . . 110.1 ?
    O2 C3 H3B . . 110.1 ?
    H3A C3 H3B . . 108.5 ?
    C3 C4 H4A . . 109.5 ?
    C3 C4 H4B . . 109.5 ?
    H4A C4 H4B . . 109.5 ?
    C3 C4 H4C . . 109.5 ?
    H4A C4 H4C . . 109.5 ?
    H4B C4 H4C . . 109.5 ?
    C7 C5 C8 . . 109.2(3) ?
    C7 C5 C6 . . 109.4(3) ?
    C8 C5 C6 . . 110.6(3) ?
    C7 C5 C1 . . 111.6(2) ?
    C8 C5 C1 . . 107.2(3) ?
    C6 C5 C1 . . 108.8(3) ?
    C5 C6 H6A . . 109.5 ?
    C5 C6 H6B . . 109.5 ?
    H6A C6 H6B . . 109.5 ?
    C5 C6 H6C . . 109.5 ?
    H6A C6 H6C . . 109.5 ?
    H6B C6 H6C . . 109.5 ?
    C5 C7 H7A . . 109.5 ?
    C5 C7 H7B . . 109.5 ?
    H7A C7 H7B . . 109.5 ?
    C5 C7 H7C . . 109.5 ?
    H7A C7 H7C . . 109.5 ?
    H7B C7 H7C . . 109.5 ?
    C5 C8 H8A . . 109.5 ?
    C5 C8 H8B . . 109.5 ?
    H8A C8 H8B . . 109.5 ?
    C5 C8 H8C . . 109.5 ?
    H8A C8 H8C . . 109.5 ?
    H8B C8 H8C . . 109.5 ?
    C10 C9 S1 . . 112.7(2) ?
    C10 C9 H9A . . 109.1 ?
    S1 C9 H9A . . 109.1 ?
    C10 C9 H9B . . 109.1 ?
    S1 C9 H9B . . 109.1 ?
    H9A C9 H9B . . 107.8 ?
    C11 C10 C15 . . 117.5(4) ?
    C11 C10 C9 . . 121.1(3) ?
    C15 C10 C9 . . 121.4(3) ?
    C10 C11 C12 . . 121.0(4) ?
    C10 C11 H11 . . 119.5 ?
    C12 C11 H11 . . 119.5 ?
    C13 C12 C11 . . 119.8(4) ?
    C13 C12 H12 . . 120.1 ?
    C11 C12 H12 . . 120.1 ?
    C14 C13 C12 . . 120.2(4) ?
    C14 C13 H13 . . 119.9 ?
    C12 C13 H13 . . 119.9 ?
    C13 C14 C15 . . 120.8(5) ?
    C13 C14 H14 . . 119.6 ?
    C15 C14 H14 . . 119.6 ?
    C14 C15 C10 . . 120.8(4) ?
    C14 C15 H15 . . 119.6 ?
    C10 C15 H15 . . 119.6 ?
loop_
    _geom_torsion_atom_site_label_1
    _geom_torsion_atom_site_label_2
    _geom_torsion_atom_site_label_3
    _geom_torsion_atom_site_label_4
    _geom_torsion_site_symmetry_1
    _geom_torsion_site_symmetry_2
    _geom_torsion_site_symmetry_3
    _geom_torsion_site_symmetry_4
    _geom_torsion
    _geom_torsion_publ_flag
    O3 S1 N1 C1 . . . . 84.8(2) ?
    C9 S1 N1 C1 . . . . -166.3(2) ?
    S1 N1 C1 C2 . . . . -95.2(3) ?
    S1 N1 C1 C5 . . . . 138.8(2) ?
    C3 O2 C2 O1 . . . . -2.6(6) ?
    C3 O2 C2 C1 . . . . 178.3(4) ?
    N1 C1 C2 O1 . . . . -51.2(4) ?
    C5 C1 C2 O1 . . . . 74.6(4) ?
    N1 C1 C2 O2 . . . . 128.0(3) ?
    C5 C1 C2 O2 . . . . -106.3(3) ?
    C2 O2 C3 C4 . . . . 178.3(4) ?
    N1 C1 C5 C7 . . . . 51.8(3) ?
    C2 C1 C5 C7 . . . . -73.1(4) ?
    N1 C1 C5 C8 . . . . -67.8(3) ?
    C2 C1 C5 C8 . . . . 167.4(3) ?
    N1 C1 C5 C6 . . . . 172.6(3) ?
    C2 C1 C5 C6 . . . . 47.8(3) ?
    O3 S1 C9 C10 . . . . -179.6(3) ?
    N1 S1 C9 C10 . . . . 65.2(3) ?
    S1 C9 C10 C11 . . . . -99.0(4) ?
    S1 C9 C10 C15 . . . . 78.2(4) ?
    C15 C10 C11 C12 . . . . 0.1(6) ?
    C9 C10 C11 C12 . . . . 177.4(4) ?
    C10 C11 C12 C13 . . . . 0.1(7) ?
    C11 C12 C13 C14 . . . . 0.2(8) ?
    C12 C13 C14 C15 . . . . -0.7(9) ?
    C13 C14 C15 C10 . . . . 0.9(7) ?
    C11 C10 C15 C14 . . . . -0.5(6) ?
    C9 C10 C15 C14 . . . . -177.8(4) ?
loop_
    _geom_hbond_atom_site_label_D
    _geom_hbond_atom_site_label_H
    _geom_hbond_atom_site_label_A
    _geom_hbond_site_symmetry_A
    _geom_hbond_distance_DH
    _geom_hbond_distance_HA
    _geom_hbond_distance_DA
    _geom_hbond_angle_DHA
    C7 H7B O1 . 0.96 2.61 3.234(5) 122.8
    C9 H9B O3 2_546 0.97 2.48 3.296(5) 142.2
    N1 H1A O3 2_546 0.859(17) 2.13(2) 2.932(3) 156(3)
data_global
_journal_date_recd_electronic     2008-07-30
_journal_date_accepted     2008-09-08
_journal_name_full     'Acta Crystallographica, Section E'
_journal_year     2008
_journal_volume     64
_journal_issue     10
_journal_page_first     o1933
_journal_page_last     o1933
_journal_paper_category     QO
_journal_coeditor_code     ZL2133
_publ_contact_author_name     'Sun, Xun'
_publ_contact_author_address
;
Department of Chemistry of Natural Drugs
School of Pharmacy
Fudan University
Shanghai 200032
People's Republic of China
;
_publ_contact_author_email     sunxunf@shmu.edu.cn
_publ_contact_author_fax     '86-021-54237069'
_publ_contact_author_phone     '86-021-54237127'
_publ_section_title
;
(2<i>S</i>)-Ethyl 2-[(<i>S</i>~s~)-benzylsulfinylamino]-3,3-dimethylbutanoate
;
loop_
    _publ_author_name
    _publ_author_address
    'Zheng, Wei'
;
Department of Chemistry of Natural Drugs
School of Pharmacy
Fudan University
Shanghai 200032
People's Republic of China
;
    'Sun, Xun'
;
Department of Chemistry of Natural Drugs
School of Pharmacy
Fudan University
Shanghai 200032
People's Republic of China
;
    'Sun, Jie'
;
Shanghai Institute of Organic Chemistry
Shanghai 200032
People's Republic of China
;
    'Wei, Bang-Guo'
;
Department of Chemistry
Fudan University
Shanghai 200032
People's Republic of China
;
