# Supplementary material for: (2S)-Ethyl 2-[(S s)-benzyl­sulfinyl­amino]-3,3-dimethylbutanoate
Source: Acta Crystallogr Sect E Struct Rep Online. 2008 Sep 13;64(Pt 10):o1933. doi: 10.1107/S1600536808028717 (PMC2959368; doi:10.1107/S1600536808028717)
Supplement: Supplementary file 2 [file e-64-o1933-Isup2.hkl]

# 
# h,k,l, Fc-squared, Fo-squared, sigma(Fo-squared) and status flag 
# 
data_I
_shelx_title ' cd28146 in P2(1)' 
_shelx_refln_list_code          4 
_shelx_F_calc_maximum       88.14 
_exptl_crystal_F_000       320.00 
_reflns_d_resolution_high  0.7829 
 
loop_ 
 _symmetry_equiv_pos_as_xyz 
 'x, y, z' 
 '-x, y+1/2, -z' 
 
_cell_length_a    11.1660 
_cell_length_b     7.1917 
_cell_length_c    11.4596 
_cell_angle_alpha  90.000 
_cell_angle_beta  115.473 
_cell_angle_gamma  90.000 
 
_shelx_F_squared_multiplier     1.000 
 
loop_ 
 _refln_index_h 
 _refln_index_k 
 _refln_index_l 
 _refln_F_squared_calc 
 _refln_F_squared_meas 
 _refln_F_squared_sigma 
 _refln_observed_status 
   2  -8   0       24.10       31.89      4.88 o 
   3  -8   0       29.88       29.66      5.21 o 
   4  -8   0        5.03        9.72      3.55 o 
   5  -8   0        5.19        7.46      3.22 o 
   6  -8   0        2.42        7.01      2.99 o 
   1  -7   0        4.49        5.61      2.37 o 
   2  -7   0       16.18       16.42      3.69 o 
   3  -7   0       33.42       43.97      5.15 o 
   4  -7   0        9.36        9.62      3.33 o 
   5  -7   0       31.23       42.03      5.98 o 
   6  -7   0       62.90       68.24      6.95 o 
   7  -7   0       16.57       16.99      4.21 o 
   8  -7   0       13.26       13.17      4.07 o 
   0  -6   0      317.31      334.07     10.31 o 
   1  -6   0       24.69       25.39      3.70 o 
   2  -6   0       27.29       27.55      3.98 o 
   3  -6   0       55.75       49.81      5.01 o 
   4  -6   0       43.79       37.83      4.68 o 
   5  -6   0        9.21        8.65      3.10 o 
   6  -6   0        0.44        1.28      2.26 o 
   7  -6   0       15.98       14.16      3.99 o 
   8  -6   0        5.20        5.95      3.64 o 
   9  -6   0       18.75       19.84      5.58 o 
   1  -5   0      180.18      184.40      4.83 o 
   2  -5   0       59.02       58.49      4.53 o 
   3  -5   0       71.37       67.80      5.22 o 
   4  -5   0       58.65       51.88      4.91 o 
   5  -5   0       34.41       28.37      4.32 o 
   6  -5   0       33.37       26.56      4.49 o 
   7  -5   0        3.58        4.19      2.53 o 
   8  -5   0       33.68       34.57      3.76 o 
   9  -5   0        8.89       10.33      2.61 o 
  10  -5   0        6.19        6.82      2.49 o 
   0  -4   0      264.55      291.95      7.73 o 
   1  -4   0      106.98      108.68      3.29 o 
   2  -4   0      101.86      106.50      4.00 o 
   3  -4   0        9.35       10.25      2.33 o 
   4  -4   0       23.70       21.94      3.30 o 
   5  -4   0       28.82       33.06      3.14 o 
   6  -4   0       22.98       26.89      2.81 o 
   7  -4   0        7.14        6.10      1.81 o 
   8  -4   0       16.71       17.63      2.94 o 
   9  -4   0       27.49       21.95      3.18 o 
  10  -4   0        6.66        7.15      2.33 o 
  11  -4   0       10.60       10.04      2.58 o 
   1  -3   0      140.34      136.00      3.12 o 
   2  -3   0       25.96       25.45      2.51 o 
   3  -3   0      870.12      819.29      9.94 o 
   4  -3   0       25.97       27.16      3.10 o 
   5  -3   0       99.71       86.81      6.40 o 
   6  -3   0       50.64       41.66      2.93 o 
   7  -3   0       56.06       50.65      3.41 o 
   8  -3   0       14.55       13.40      3.57 o 
   9  -3   0       10.00       13.21      2.54 o 
  10  -3   0       10.58       12.24      2.59 o 
  11  -3   0        5.72        3.41      2.14 o 
  12  -3   0        5.79        6.27      2.75 o 
   0  -2   0      216.34      232.05      4.85 o 
   1  -2   0      591.25      551.36      6.60 o 
   2  -2   0     1745.07     1664.13     36.69 o 
   3  -2   0      165.12      156.77     12.83 o 
   4  -2   0      342.09      325.30     27.26 o 
   5  -2   0      206.93      210.67     29.04 o 
   6  -2   0       90.43       87.10     10.57 o 
   7  -2   0       66.65       60.00      5.67 o 
   8  -2   0       32.29       30.83      3.03 o 
   9  -2   0       38.48       35.16      3.21 o 
  10  -2   0        3.99        7.57      2.11 o 
  11  -2   0        7.54       10.71      3.58 o 
  12  -2   0        5.14        7.09      3.46 o 
   1  -1   0      957.59      881.87     42.41 o 
   2  -1   0     4172.98     4068.87    494.14 o 
   3  -1   0     2842.28     2860.72    389.29 o 
   4  -1   0      539.15      567.55     79.62 o 
   5  -1   0      294.51      281.59     35.45 o 
   6  -1   0      260.82      228.72     21.83 o 
   7  -1   0       50.38       49.91      5.68 o 
   8  -1   0      118.07      105.32     11.80 o 
   9  -1   0       59.37       57.53      3.72 o 
  10  -1   0       42.99       44.80      5.27 o 
  11  -1   0        2.15        2.75      2.38 o 
  12  -1   0        0.55        1.29      2.51 o 
   1   0   0     1183.09     1285.62    238.54 o 
   2   0   0      192.24      208.63     38.87 o 
   3   0   0       73.81       66.98     10.41 o 
   4   0   0      311.09      350.65     64.17 o 
   5   0   0     1388.20     1571.92    255.27 o 
   6   0   0      106.48      120.66     20.84 o 
   7   0   0      402.28      411.95     37.43 o 
   8   0   0       17.05       17.93      2.14 o 
   9   0   0        1.89        3.46      2.30 o 
  10   0   0       24.34       19.12      4.28 o 
  11   0   0       84.51       88.90      7.69 o 
  12   0   0       36.61       36.79      6.15 o 
   1   1   0      950.94      897.73      9.42 o 
   2   1   0     4197.36     4427.52     32.28 o 
   3   1   0     2853.03     3296.81     27.92 o 
   4   1   0      526.05      648.42     11.67 o 
   5   1   0      288.69      325.98      9.13 o 
   6   1   0      266.64      288.59      9.46 o 
   7   1   0       48.42       55.37      4.78 o 
   8   1   0      120.57      124.36      7.45 o 
   9   1   0       60.76       77.16      6.44 o 
  10   1   0       43.37       45.16      5.56 o 
  11   1   0        2.22        5.22      3.25 o 
  12   1   0        0.56       -0.24      3.02 o 
   1   2   0      578.13      514.42      8.06 o 
   2   2   0     1765.20     1746.90     18.02 o 
   3   2   0      168.77      172.33      5.70 o 
   4   2   0      347.95      376.76      9.29 o 
   5   2   0      208.77      255.23      8.44 o 
   6   2   0       90.22      114.95      6.27 o 
   7   2   0       67.36       79.39      5.68 o 
   8   2   0       33.12       45.25      4.85 o 
   9   2   0       39.04       53.70      5.60 o 
  10   2   0        3.84        8.34      3.41 o 
  11   2   0        7.57       12.07      4.25 o 
  12   2   0        5.01       10.41      4.48 o 
   1   3   0      142.13      126.44      4.63 o 
   2   3   0       25.36       25.59      2.38 o 
   3   3   0      872.77      869.13     14.31 o 
   4   3   0       28.84       35.24      3.47 o 
   5   3   0      103.66      102.83      5.78 o 
   6   3   0       49.43       57.98      4.84 o 
   7   3   0       55.68       70.86      5.67 o 
   8   3   0       15.10       14.07      3.72 o 
   9   3   0       10.10       12.99      3.62 o 
  10   3   0       10.56       19.71      4.83 o 
  11   3   0        5.86        6.46      4.02 o 
  12   3   0        5.74       15.49      4.49 o 
   1   4   0      110.55       98.65      4.77 o 
   2   4   0      100.47       93.82      4.85 o 
   3   4   0        7.98       10.68      2.30 o 
   4   4   0       22.28       26.01      3.16 o 
   5   4   0       28.46       41.03      4.19 o 
   6   4   0       22.82       24.99      3.93 o 
   7   4   0        6.97       10.38      3.17 o 
   8   4   0       15.97       20.14      4.25 o 
   9   4   0       27.49       29.96      5.16 o 
  10   4   0        6.90        6.59      3.68 o 
  11   4   0       10.70       14.25      4.98 o 
   1   5   0      181.93      173.69      7.10 o 
   2   5   0       57.62       55.47      4.24 o 
   3   5   0       70.00       75.35      5.06 o 
   4   5   0       59.67       59.36      4.81 o 
   5   5   0       33.98       37.72      4.48 o 
   6   5   0       31.23       36.06      4.47 o 
   7   5   0        3.34        3.47      2.64 o 
   8   5   0       33.32       39.18      5.77 o 
   9   5   0        9.12       15.01      4.37 o 
  10   5   0        6.12        6.40      2.39 o 
   1   6   0       23.38       26.25      3.79 o 
   2   6   0       28.57       32.09      3.94 o 
   3   6   0       54.88       63.75      5.17 o 
   4   6   0       43.18       48.86      4.89 o 
   5   6   0        9.55       11.40      3.31 o 
   6   6   0        0.46        3.14      2.69 o 
   7   6   0       16.30       20.42      4.70 o 
   8   6   0        5.24        7.15      3.99 o 
   9   6   0       18.52       20.47      3.41 o 
   1   7   0        4.34        3.95      2.26 o 
   2   7   0       15.49       13.78      3.36 o 
   3   7   0       32.70       40.12      4.80 o 
   4   7   0        9.33       11.54      3.43 o 
   5   7   0       31.26       45.73      5.39 o 
   6   7   0       63.52       79.35      7.44 o 
   7   7   0       17.09       24.50      5.77 o 
   8   7   0       13.24       18.51      3.30 o 
   0   8   0       25.20       31.37      5.00 o 
   1   9   0        0.23        1.19      2.90 o 
   2   9   0        3.04        3.77      2.70 o 
  -6  -8   1       21.79       18.72      4.67 o 
  -5  -8   1       15.71       19.45      4.42 o 
  -4  -8   1       19.61       27.98      5.15 o 
  -3  -8   1       34.27       48.21      5.54 o 
  -8  -7   1        7.60        9.08      3.58 o 
  -7  -7   1       20.16       18.85      4.68 o 
  -6  -7   1       15.77       11.54      3.94 o 
  -5  -7   1        2.38        3.46      2.56 o 
  -4  -7   1        7.75        6.71      2.59 o 
  -3  -7   1        6.10        7.47      2.85 o 
  -2  -7   1       45.51       54.98      5.26 o 
  -1  -7   1       20.29       25.83      3.93 o 
   2  -7   1       40.34       41.81      4.97 o 
   3  -7   1       34.08       44.95      5.20 o 
   4  -7   1       20.39       18.38      4.21 o 
   5  -7   1       26.44       23.84      4.82 o 
   6  -7   1        1.12        0.99      2.38 o 
 -10  -6   1        1.68        0.80      2.64 o 
  -9  -6   1        2.68        1.82      3.35 o 
  -8  -6   1        5.78        7.02      3.98 o 
  -7  -6   1        1.78        3.23      2.39 o 
  -6  -6   1        7.94        8.54      3.15 o 
  -5  -6   1      112.63      111.21      7.60 o 
  -4  -6   1       97.78       93.57      6.72 o 
  -3  -6   1      108.19      104.80      6.88 o 
  -2  -6   1       57.17       52.35      4.90 o 
  -1  -6   1      235.40      245.37      9.27 o 
   0  -6   1        0.47        1.16      0.95 o 
   1  -6   1       24.30       30.27      4.04 o 
   2  -6   1        2.88        1.71      1.87 o 
   3  -6   1       20.66       21.47      3.96 o 
   4  -6   1       33.31       26.19      4.53 o 
   5  -6   1        4.23        4.03      2.44 o 
   6  -6   1       16.34       14.58      3.99 o 
   7  -6   1        8.38        6.24      3.37 o 
   8  -6   1       17.70       14.17      4.64 o 
 -11  -5   1       15.89       18.83      3.26 o 
 -10  -5   1       14.99       14.97      3.06 o 
  -9  -5   1       13.09       11.92      2.73 o 
  -8  -5   1       11.38       11.70      2.75 o 
  -7  -5   1        8.39        7.94      3.04 o 
  -6  -5   1       17.68       12.61      3.22 o 
  -5  -5   1        7.93        6.03      2.42 o 
  -4  -5   1       28.23       23.03      3.69 o 
  -3  -5   1        1.66        0.25      1.37 o 
  -2  -5   1       90.92       95.90      5.58 o 
  -1  -5   1       35.92       38.18      3.42 o 
   0  -5   1      410.41      407.41     11.52 o 
   1  -5   1      161.16      171.26      4.66 o 
   2  -5   1       99.15       97.86      5.94 o 
   3  -5   1       50.61       45.65      4.52 o 
   4  -5   1       21.60       19.02      3.66 o 
   5  -5   1       57.43       54.05      5.32 o 
   6  -5   1        4.12        3.60      2.50 o 
   7  -5   1       12.89       12.36      3.87 o 
   8  -5   1        2.15        1.40      1.64 o 
   9  -5   1        5.99       10.78      3.33 o 
  10  -5   1        3.06        5.73      2.83 o 
 -11  -4   1        0.22        0.29      2.27 o 
 -10  -4   1        0.46        1.14      1.62 o 
  -9  -4   1        6.56        5.08      1.74 o 
  -8  -4   1       21.41       16.82      2.63 o 
  -7  -4   1        8.72        7.54      1.90 o 
  -6  -4   1       79.64       68.84      3.69 o 
  -5  -4   1      113.61      100.84     10.90 o 
  -4  -4   1      109.21       98.21      5.74 o 
  -3  -4   1      176.70      169.45      7.04 o 
  -2  -4   1       12.55       15.16      2.43 o 
  -1  -4   1       68.53       82.76      4.37 o 
   0  -4   1      212.37      208.48      9.89 o 
   1  -4   1       62.05       60.32      3.32 o 
   2  -4   1       18.94       18.69      1.35 o 
   3  -4   1       23.28       22.75      3.20 o 
   4  -4   1        0.22        0.44      1.39 o 
   5  -4   1      199.87      171.65      5.78 o 
   6  -4   1       83.62       70.08      5.39 o 
   7  -4   1       19.72       19.98      2.85 o 
   8  -4   1       94.56       80.10      4.75 o 
   9  -4   1       10.64       16.31      3.91 o 
  10  -4   1        1.40        4.16      2.65 o 
  11  -4   1        4.32        5.94      2.63 o 
 -12  -3   1        3.50        4.84      2.75 o 
 -11  -3   1       19.22       17.55      3.06 o 
 -10  -3   1        6.16       10.08      2.24 o 
  -9  -3   1       42.66       40.83      3.35 o 
  -8  -3   1      131.48      119.73      5.11 o 
  -7  -3   1       84.36       73.68      4.42 o 
  -6  -3   1       72.60       71.99     10.16 o 
  -5  -3   1       60.41       58.13      4.25 o 
  -4  -3   1      338.81      324.03     24.01 o 
  -3  -3   1       87.32       90.18      4.70 o 
  -2  -3   1      582.28      564.04     10.94 o 
  -1  -3   1      100.99       47.49     53.12 o 
   0  -3   1       69.41       86.51      3.82 o 
   1  -3   1      946.86     1005.47     10.34 o 
   2  -3   1      788.58      803.37     13.98 o 
   3  -3   1      372.79      353.81      8.09 o 
   4  -3   1       72.81       70.72      3.31 o 
   5  -3   1      225.77      213.81     15.77 o 
   6  -3   1      101.50       95.03      4.35 o 
   7  -3   1      102.19       98.61      4.72 o 
   8  -3   1       28.87       36.14      3.30 o 
   9  -3   1       18.19       12.45      3.46 o 
  10  -3   1        1.60        4.55      2.65 o 
  11  -3   1       15.85       19.33      4.33 o 
 -12  -2   1        6.68        9.04      3.59 o 
 -11  -2   1        6.38        8.18      3.21 o 
 -10  -2   1        1.18        2.41      1.61 o 
  -9  -2   1        2.16        3.47      1.56 o 
  -8  -2   1      118.25      109.52     12.55 o 
  -7  -2   1       42.18       40.32      3.38 o 
  -6  -2   1      195.92      196.65     26.61 o 
  -5  -2   1      925.66      932.88    126.74 o 
  -4  -2   1       51.21       50.70      9.32 o 
  -3  -2   1      437.70      422.77     50.42 o 
  -2  -2   1      839.82      760.79     11.31 o 
  -1  -2   1      110.49       99.01      3.53 o 
   0  -2   1      382.61      254.38     98.44 o 
   1  -2   1      334.09      324.75      4.09 o 
   2  -2   1      712.26      649.43      9.87 o 
   3  -2   1      290.49      257.16      6.29 o 
   4  -2   1      118.46      114.80      5.66 o 
   5  -2   1      237.10      238.27     12.98 o 
   6  -2   1      189.35      165.03      5.27 o 
   7  -2   1      190.49      172.73      5.81 o 
   8  -2   1      124.31      117.99      5.16 o 
   9  -2   1       49.75       45.23      5.20 o 
  10  -2   1       11.92       14.79      4.12 o 
  11  -2   1        1.34        2.55      2.54 o 
  12  -2   1        2.80        4.70      2.58 o 
 -13  -1   1       18.00       20.14      4.70 o 
 -12  -1   1        5.30        8.11      3.09 o 
 -11  -1   1       49.30       54.27      5.88 o 
 -10  -1   1       47.58       55.87      5.68 o 
  -9  -1   1       94.50       83.46     13.92 o 
  -8  -1   1      137.75      127.32     14.48 o 
  -7  -1   1      218.23      213.05     36.72 o 
  -6  -1   1      324.87      337.81     59.39 o 
  -5  -1   1      137.58      163.66     29.52 o 
  -4  -1   1      269.14      286.31     57.96 o 
  -3  -1   1      225.04      224.70     43.64 o 
  -2  -1   1     3712.54     2944.23    395.06 o 
  -1  -1   1      156.67      141.83      1.99 o 
   1  -1   1      936.60      948.15     79.06 o 
   2  -1   1      972.93      963.43     17.34 o 
   3  -1   1      688.07      734.93     33.34 o 
   4  -1   1      785.30      792.71     24.98 o 
   5  -1   1     1619.77     1648.99     55.72 o 
   6  -1   1       45.31       44.31      1.90 o 
   7  -1   1      126.30      127.17      7.09 o 
   8  -1   1       40.24       39.04      4.59 o 
   9  -1   1        4.15        4.10      2.42 o 
  10  -1   1       13.69       16.75      4.06 o 
  11  -1   1       31.11       20.20      4.45 o 
  12  -1   1        7.86        8.52      3.12 o 
 -13   0   1        0.87        4.89      3.00 o 
 -12   0   1        7.77        8.55      3.44 o 
 -11   0   1       13.29       10.38      3.81 o 
 -10   0   1        1.43        0.30      1.99 o 
  -9   0   1       12.57       20.63      4.06 o 
  -8   0   1       45.38       41.30      6.16 o 
  -7   0   1      375.91      406.04     72.38 o 
  -6   0   1      152.02      123.38     31.41 o 
  -5   0   1     1569.68     1663.50    360.79 o 
  -4   0   1     2155.77     2147.29    409.07 o 
  -3   0   1       40.81       50.75      8.25 o 
  -2   0   1      937.00     1001.95    114.29 o 
  -1   0   1     1605.85     1849.78     15.72 o 
   0   0   1     1103.37     1310.20     90.61 o 
   1   0   1      121.37      128.38     10.19 o 
   2   0   1     7559.65     6671.80   1021.61 o 
   3   0   1     1582.49     1340.82    262.85 o 
   4   0   1      990.55      826.23    220.04 o 
   5   0   1      673.46      575.48    118.84 o 
   6   0   1      284.27      242.63     36.83 o 
   7   0   1      245.20      260.92      9.99 o 
   8   0   1      105.27      119.36      7.37 o 
   9   0   1        0.02        0.00      1.94 o 
  10   0   1        0.83        2.20      2.64 o 
  11   0   1       12.27       14.64      4.60 o 
  12   0   1        9.36       10.99      4.17 o 
 -13   1   1       17.76       24.33      4.80 o 
 -12   1   1        5.17        6.90      3.52 o 
 -11   1   1       49.08       59.78      6.30 o 
 -10   1   1       46.79       47.83      5.41 o 
  -9   1   1       96.82      102.63      7.10 o 
  -8   1   1      140.67      145.55      7.78 o 
  -7   1   1      221.38      209.78     25.80 o 
  -6   1   1      329.14      328.18     56.90 o 
  -5   1   1      135.74      152.04     34.80 o 
  -4   1   1      269.62      320.36      7.82 o 
  -3   1   1      228.10      215.99      5.65 o 
  -2   1   1     3726.20     3945.16    631.01 o 
  -1   1   1      150.64      154.71      7.34 o 
   0   1   1     4061.71     3925.97    182.72 o 
   1   1   1      914.44      843.95    174.34 o 
   2   1   1      995.89      930.34    229.05 o 
   3   1   1      699.70      845.95     12.49 o 
   4   1   1      796.96      731.99    190.12 o 
   5   1   1     1632.89     1361.93    542.20 o 
   6   1   1       44.05       45.84      4.36 o 
   7   1   1      125.51      119.02     22.63 o 
   8   1   1       40.31       36.90      9.85 o 
   9   1   1        4.16        5.98      2.95 o 
  10   1   1       13.57       22.64      4.98 o 
  11   1   1       30.23       33.58      6.07 o 
  12   1   1        7.64        8.16      4.05 o 
 -12   2   1        6.88        6.09      3.75 o 
 -11   2   1        6.21        8.42      3.86 o 
 -10   2   1        1.17        0.36      2.30 o 
  -9   2   1        2.11        3.61      2.59 o 
  -8   2   1      117.54      133.96      7.69 o 
  -7   2   1       43.38       49.84      4.53 o 
  -6   2   1      195.17      214.96      8.26 o 
  -5   2   1      935.08     1034.41     17.00 o 
  -4   2   1       52.99       57.54      3.75 o 
  -3   2   1      448.88      460.28     29.54 o 
  -2   2   1      859.89      783.76     26.94 o 
  -1   2   1      113.88      104.51      2.26 o 
   0   2   1      375.71      296.59      5.16 o 
   1   2   1      337.52      350.71      6.33 o 
   2   2   1      711.76      777.17     11.18 o 
   3   2   1      291.35      308.50      7.73 o 
   4   2   1      116.28      140.61      5.87 o 
   5   2   1      231.02      276.78      8.98 o 
   6   2   1      192.64      167.20     35.33 o 
   7   2   1      193.12      170.52     42.44 o 
   8   2   1      123.87      108.19     33.79 o 
   9   2   1       50.62       48.42     12.64 o 
  10   2   1       12.12       16.41      8.91 o 
  11   2   1        1.39       -1.11      3.02 o 
  12   2   1        2.64        5.21      3.11 o 
 -12   3   1        3.80        7.44      3.91 o 
 -11   3   1       19.92       24.87      5.46 o 
 -10   3   1        6.51       12.49      3.84 o 
  -9   3   1       44.14       55.93      5.75 o 
  -8   3   1      130.22      147.53      8.27 o 
  -7   3   1       83.89       94.52      6.32 o 
  -6   3   1       71.00       67.79      5.07 o 
  -5   3   1       61.12       66.53      4.75 o 
  -4   3   1      339.29      344.08     18.34 o 
  -3   3   1       85.25       85.62      4.12 o 
  -2   3   1      579.34      556.75     22.96 o 
   0   3   1       75.45       78.57      3.31 o 
   1   3   1      965.97     1040.00     13.52 o 
   2   3   1      788.19      854.07     13.04 o 
   3   3   1      376.22      418.00      9.76 o 
   4   3   1       74.90       90.75      5.10 o 
   5   3   1      225.98      272.43      9.30 o 
   6   3   1      100.54      118.99      6.76 o 
   7   3   1      102.43       92.03     17.88 o 
   8   3   1       28.68       31.42      9.65 o 
   9   3   1       18.28       20.96      4.60 o 
  10   3   1        1.52        3.42      1.84 o 
  11   3   1       15.57       17.30      5.74 o 
 -11   4   1        0.25        0.02      3.28 o 
 -10   4   1        0.48        1.20      2.86 o 
  -9   4   1        6.52        6.41      3.24 o 
  -8   4   1       21.69       21.21      4.47 o 
  -7   4   1        7.74        6.65      2.92 o 
  -6   4   1       79.94       93.06      6.29 o 
  -5   4   1      110.83      107.40      6.22 o 
  -4   4   1      108.79       97.38      3.18 o 
  -3   4   1      178.23      158.23      4.78 o 
  -2   4   1       11.69       11.24      1.03 o 
   0   4   1      216.22      192.07      6.09 o 
   1   4   1       61.39       56.94      3.58 o 
   2   4   1       18.90       17.78      2.42 o 
   3   4   1       23.90       21.01      2.86 o 
   4   4   1        0.23        2.41      1.64 o 
   5   4   1      201.90      221.25      8.87 o 
   6   4   1       82.28       88.03      6.17 o 
   7   4   1       18.39       19.36      7.50 o 
   8   4   1       94.26       81.25     23.34 o 
   9   4   1       10.86       12.87      4.23 o 
  10   4   1        1.28        0.55      1.71 o 
  11   4   1        4.43        2.65      1.97 o 
 -11   5   1       15.73       17.75      4.84 o 
 -10   5   1       15.17       17.21      5.36 o 
  -9   5   1       13.26       14.69      4.36 o 
  -8   5   1       10.96       13.79      4.17 o 
  -7   5   1        7.77       10.49      3.32 o 
  -6   5   1       17.34       20.97      4.18 o 
  -5   5   1        8.19        7.04      2.49 o 
  -4   5   1       28.26       30.51      3.93 o 
  -3   5   1        1.71        1.15      0.88 o 
  -2   5   1       88.57       84.60      2.73 o 
   0   5   1      415.88      377.66      9.82 o 
   1   5   1      155.97      146.38      6.35 o 
   2   5   1       97.25       96.31      5.34 o 
   3   5   1       52.44       49.67      4.13 o 
   4   5   1       21.42       23.68      3.74 o 
   5   5   1       55.46       64.16      5.35 o 
   6   5   1        4.38        9.98      3.25 o 
   7   5   1       12.73       13.12      3.49 o 
   8   5   1        2.19        1.62      1.59 o 
   9   5   1        6.04        3.46      1.67 o 
  10   5   1        3.07        3.31      1.32 o 
 -10   6   1        1.73        7.95      3.80 o 
  -9   6   1        2.75        2.95      3.95 o 
  -8   6   1        5.58        8.59      3.98 o 
  -7   6   1        1.52       -0.39      2.71 o 
  -6   6   1        8.91       15.99      4.20 o 
  -5   6   1      110.60      114.60      7.46 o 
  -4   6   1       96.49       92.03      6.46 o 
  -3   6   1      108.37      112.48      6.94 o 
  -2   6   1       56.80       48.89      5.40 o 
  -1   6   1      232.52      229.31      5.12 o 
   0   6   1        0.64        1.47      1.53 o 
   1   6   1       24.28       27.75      3.40 o 
   2   6   1        2.91        3.36      1.86 o 
   3   6   1       20.87       25.62      3.73 o 
   4   6   1       32.98       38.06      4.90 o 
   5   6   1        4.31        7.74      2.97 o 
   6   6   1       17.33       23.61      6.42 o 
   7   6   1        8.70       14.96      4.76 o 
   8   6   1       17.37       15.96      5.41 o 
   9   6   1       17.80       19.54      4.69 o 
  -8   7   1        7.39       10.53      4.93 o 
  -7   7   1       20.21       28.21      5.95 o 
  -6   7   1       15.81       19.45      4.76 o 
  -5   7   1        2.49        3.10      2.59 o 
  -4   7   1        7.67        4.06      2.83 o 
  -3   7   1        6.31        6.25      2.96 o 
  -2   7   1       46.03       53.70      3.67 o 
  -1   7   1       20.55       23.93      2.84 o 
   0   7   1       29.91       34.90      4.79 o 
   1   7   1       82.84       84.99      6.64 o 
   2   7   1       39.27       42.45      5.02 o 
   3   7   1       33.75       37.48      5.38 o 
   4   7   1       20.09       24.31      4.89 o 
   5   7   1       26.44       22.41      4.92 o 
   6   7   1        1.19        3.39      2.31 o 
   7   7   1        2.72        4.49      2.53 o 
  -6   8   1       21.74       28.05      6.15 o 
  -5   8   1       15.51       24.80      5.68 o 
  -4   8   1       19.27       32.42      5.80 o 
  -3   8   1       34.41       48.82      6.01 o 
  -2   8   1        9.01       12.08      3.85 o 
  -1   8   1       16.52       22.28      3.17 o 
   0   8   1        9.62       10.25      3.36 o 
   1   8   1        5.72        6.29      2.99 o 
   2   8   1        4.31        5.68      2.20 o 
   3   8   1        7.82        9.43      2.61 o 
   4   8   1        6.76        6.80      2.65 o 
   5   8   1        3.71        2.16      1.84 o 
   0   9   1       16.01       27.48      5.06 o 
   1   9   1       13.24       14.22      4.35 o 
   2   9   1       11.54       13.97      4.23 o 
  -6  -8   2       15.36       17.11      4.24 o 
  -5  -8   2        5.51        6.88      3.02 o 
  -4  -8   2        7.77       13.18      3.84 o 
  -3  -8   2        0.03       -0.08      1.89 o 
  -8  -7   2        0.77        2.47      2.37 o 
  -7  -7   2        3.66        3.38      2.78 o 
  -6  -7   2       28.69       24.43      4.98 o 
  -5  -7   2       15.11       17.83      4.23 o 
  -4  -7   2       14.68       16.91      3.96 o 
  -3  -7   2       57.57       59.93      5.73 o 
  -2  -7   2       18.32       18.58      3.76 o 
 -10  -6   2       33.05       37.77      6.68 o 
  -9  -6   2       34.97       36.95      6.45 o 
  -8  -6   2       47.30       49.61      6.00 o 
  -7  -6   2       26.35       23.94      4.59 o 
  -6  -6   2       13.59       13.20      3.56 o 
  -5  -6   2       12.59       11.56      3.26 o 
  -4  -6   2        3.53        2.17      2.14 o 
  -3  -6   2       54.84       57.05      5.20 o 
  -2  -6   2      115.52      113.44      6.66 o 
  -1  -6   2        6.08        7.83      2.37 o 
   0  -6   2       77.48       77.37      4.75 o 
 -11  -5   2        8.84       10.66      4.29 o 
 -10  -5   2        0.87        0.98      3.31 o 
  -9  -5   2        0.69        1.30      1.44 o 
  -8  -5   2        7.87        6.96      1.93 o 
  -7  -5   2       19.30       17.18      3.99 o 
  -6  -5   2       33.81       34.90      4.81 o 
  -5  -5   2       91.20       80.09      6.03 o 
  -4  -5   2       44.34       38.23      4.26 o 
  -3  -5   2       71.25       59.76      4.83 o 
  -2  -5   2       83.02       79.39      5.10 o 
  -1  -5   2       74.14       70.87      4.56 o 
   0  -5   2      206.95      180.86      6.72 o 
   1  -5   2      105.74      105.98      4.73 o 
   9  -5   2       19.79       19.52      4.67 o 
 -12  -4   2        6.70        9.10      2.42 o 
 -11  -4   2       20.39       22.69      3.48 o 
 -10  -4   2       17.51       16.71      2.91 o 
  -9  -4   2       42.21       39.36      3.47 o 
  -8  -4   2       44.66       38.49      3.29 o 
  -7  -4   2        1.03        2.02      1.16 o 
  -6  -4   2       47.65       42.75      4.45 o 
  -5  -4   2        1.35        3.64      1.90 o 
  -4  -4   2       22.10       33.61      3.60 o 
  -3  -4   2       78.07       85.23      5.05 o 
  -2  -4   2       89.29       98.24      5.14 o 
  -1  -4   2        4.77        7.10      1.73 o 
   0  -4   2      255.63      242.00      6.94 o 
   1  -4   2      660.87      639.85     10.71 o 
   2  -4   2      245.85      240.73      9.14 o 
   3  -4   2      115.07      111.29      6.29 o 
   4  -4   2      109.56       96.47      6.26 o 
   5  -4   2       65.38       54.15      4.92 o 
   6  -4   2       24.90       22.01      4.03 o 
   7  -4   2       34.68       26.21      4.57 o 
   8  -4   2       14.30       14.45      3.92 o 
   9  -4   2        0.56        0.33      2.01 o 
  10  -4   2        0.30       -0.24      2.14 o 
 -12  -3   2       13.38       13.05      2.98 o 
 -11  -3   2        7.15        6.15      2.06 o 
 -10  -3   2       14.71       16.18      2.71 o 
  -9  -3   2       57.43       52.26      3.65 o 
  -8  -3   2        6.22        7.29      1.81 o 
  -7  -3   2       57.19       61.28      6.71 o 
  -6  -3   2       55.64       54.88      5.57 o 
  -5  -3   2      273.93      264.79     28.42 o 
  -4  -3   2       36.90       22.18     17.43 o 
  -3  -3   2      465.19      417.81     10.00 o 
  -2  -3   2      354.72      331.42      8.31 o 
  -1  -3   2      135.17      123.06      4.74 o 
   0  -3   2       74.75       65.81      3.17 o 
   1  -3   2      146.03      140.79      4.26 o 
   2  -3   2      113.66      117.93      3.47 o 
   3  -3   2      377.49      384.57     10.59 o 
   4  -3   2       74.02       68.44      3.45 o 
   5  -3   2       42.30       40.18      4.12 o 
   6  -3   2      209.56      180.32      8.72 o 
   7  -3   2       74.31       65.43      5.69 o 
   8  -3   2       26.23       21.40      4.32 o 
   9  -3   2       33.74       26.29      4.98 o 
  10  -3   2       36.52       37.67      5.77 o 
  11  -3   2        1.76        1.08      2.34 o 
 -13  -2   2        5.96        7.59      3.05 o 
 -12  -2   2        0.32        1.62      2.18 o 
 -11  -2   2       13.11       14.46      2.67 o 
 -10  -2   2       10.79        9.19      2.15 o 
  -9  -2   2       98.91       87.87      6.70 o 
  -8  -2   2      247.69      225.57     22.20 o 
  -7  -2   2       88.02       77.07     10.92 o 
  -6  -2   2      291.24      306.68     49.76 o 
  -5  -2   2      332.47      316.32     42.23 o 
  -4  -2   2       66.16       62.95      8.10 o 
  -3  -2   2       38.65       39.61      4.84 o 
  -2  -2   2      109.02      106.22      4.14 o 
  -1  -2   2       75.70       80.03      3.31 o 
   0  -2   2     1347.04     1439.52     14.69 o 
   1  -2   2      662.06      730.68      9.13 o 
   2  -2   2      215.31      217.16     26.92 o 
   3  -2   2      974.90      872.54     14.95 o 
   4  -2   2      138.50      143.16      6.47 o 
   5  -2   2      291.19      267.33      9.46 o 
   6  -2   2       77.76       67.39      5.24 o 
   7  -2   2       72.19       64.03      5.47 o 
   8  -2   2        1.91        1.99      2.06 o 
   9  -2   2        6.75       10.81      3.37 o 
  10  -2   2        2.00        2.06      2.41 o 
  11  -2   2        0.42        1.46      2.17 o 
 -13  -1   2       14.54       19.69      4.85 o 
 -12  -1   2        8.87        9.89      3.60 o 
 -11  -1   2       45.59       55.16      5.83 o 
 -10  -1   2        9.06       10.30      2.18 o 
  -9  -1   2       73.71       76.69     14.65 o 
  -8  -1   2       11.33       11.64      2.00 o 
  -7  -1   2        2.62        1.82      0.93 o 
  -6  -1   2       81.74       80.91     17.02 o 
  -5  -1   2       31.98       34.09      7.01 o 
  -4  -1   2      693.55      700.70    136.64 o 
  -3  -1   2     1177.62     1034.41     13.03 o 
  -2  -1   2     2100.18     2428.83    385.31 o 
  -1  -1   2      721.87      735.74      9.29 o 
   0  -1   2     7756.17     9575.82     61.11 o 
   1  -1   2      323.84      291.34      6.36 o 
   2  -1   2      545.88      629.69     76.93 o 
   3  -1   2      117.95      147.51     12.98 o 
   4  -1   2      167.31      217.64     17.86 o 
   5  -1   2      211.87      244.03     14.30 o 
   6  -1   2       44.16       45.77      4.65 o 
   7  -1   2        4.22        3.79      2.12 o 
   8  -1   2       17.68       18.42      3.90 o 
   9  -1   2       19.46       24.69      4.78 o 
  10  -1   2       25.82       27.42      5.46 o 
  11  -1   2       29.89       37.76      6.51 o 
 -13   0   2       17.95       17.24      4.61 o 
 -12   0   2        2.02        4.65      2.89 o 
 -11   0   2       10.49       11.52      3.66 o 
 -10   0   2       94.45      106.44      7.40 o 
  -9   0   2       39.12       41.05      4.58 o 
  -8   0   2      116.25      104.69     15.48 o 
  -7   0   2       38.01       34.82      9.00 o 
  -6   0   2      687.04      656.92    130.47 o 
  -5   0   2       71.35       91.57     18.06 o 
  -4   0   2     1355.17     1418.69    212.64 o 
  -3   0   2     1134.34     1238.74     68.97 o 
  -2   0   2      793.99      691.01    194.92 o 
  -1   0   2       98.44      119.39      3.15 o 
   0   0   2     3487.08     3760.08    347.83 o 
   1   0   2     1464.75     1745.62     43.94 o 
   2   0   2      554.24      479.58      9.21 o 
   3   0   2      276.12      266.32     15.15 o 
   4   0   2        0.36        1.50      0.57 o 
   5   0   2        0.69        1.20      0.59 o 
   6   0   2       20.29       18.44      3.59 o 
   7   0   2      207.61      211.24      9.41 o 
   8   0   2      165.88      148.95      8.49 o 
   9   0   2       12.32       17.88      4.17 o 
  10   0   2        0.89        3.88      2.82 o 
  11   0   2        9.67        6.51      3.73 o 
 -13   1   2       14.44       22.31      5.11 o 
 -12   1   2        8.92       11.10      3.58 o 
 -11   1   2       44.84       52.97      5.83 o 
 -10   1   2        9.52       13.31      3.69 o 
  -9   1   2       74.49       84.13      6.33 o 
  -8   1   2       11.16       10.52      2.82 o 
  -7   1   2        2.30        2.07      0.84 o 
  -6   1   2       82.19       73.52     16.73 o 
  -5   1   2       35.13       33.61      3.68 o 
  -4   1   2      711.26      660.25     23.62 o 
  -3   1   2     1159.99     1169.14    123.61 o 
  -2   1   2     2116.65     2367.10    294.59 o 
  -1   1   2      704.64      756.61     31.12 o 
   0   1   2     7769.37     8167.83    429.84 o 
   1   1   2      313.85      338.62     36.91 o 
   2   1   2      551.04      560.18     66.74 o 
   3   1   2      118.12      110.16      9.34 o 
   4   1   2      166.65      169.14     20.56 o 
   5   1   2      209.43      191.59     22.49 o 
   6   1   2       41.95       39.95      4.52 o 
   7   1   2        4.86        7.02      1.63 o 
   8   1   2       18.71       20.59      3.03 o 
   9   1   2       20.58       27.65      4.90 o 
  10   1   2       26.08       30.53      5.47 o 
  11   1   2       29.90       41.33      6.91 o 
 -13   2   2        5.78       10.53      3.54 o 
 -12   2   2        0.37        1.88      2.58 o 
 -11   2   2       13.64       13.85      4.05 o 
 -10   2   2        9.84       14.22      3.75 o 
  -9   2   2       98.57      107.16      7.23 o 
  -8   2   2      251.34      263.04     10.38 o 
  -7   2   2       90.11       88.22      5.73 o 
  -6   2   2      296.24      338.59     10.14 o 
  -5   2   2      333.30      316.88      9.13 o 
  -4   2   2       67.02       70.65     11.14 o 
  -3   2   2       39.40       42.24      4.02 o 
  -2   2   2      108.64      112.81     13.42 o 
  -1   2   2       78.06       84.77      5.56 o 
   0   2   2     1331.92     1469.01     72.87 o 
   1   2   2      646.77      636.81     72.93 o 
   2   2   2      226.05      203.95     23.21 o 
   3   2   2      976.23      886.26    116.06 o 
   4   2   2      132.49      133.31     18.26 o 
   5   2   2      295.89      261.79     32.03 o 
   6   2   2       80.54       73.01      9.39 o 
   7   2   2       70.16       58.36      8.24 o 
   8   2   2        2.14        1.85      1.38 o 
   9   2   2        6.89        9.24      3.45 o 
  10   2   2        2.00        3.12      3.46 o 
  11   2   2        0.41        2.15      3.59 o 
 -12   3   2       13.24       19.05      5.23 o 
 -11   3   2        7.31        8.94      3.69 o 
 -10   3   2       15.26       13.85      4.14 o 
  -9   3   2       57.54       60.88      5.94 o 
  -8   3   2        6.25        9.09      2.98 o 
  -7   3   2       56.51       60.65      5.22 o 
  -6   3   2       56.88       52.29      4.64 o 
  -5   3   2      274.95      332.08     46.92 o 
  -4   3   2       38.98       43.75      3.89 o 
  -3   3   2      467.41      495.19     46.79 o 
  -2   3   2      354.28      345.64     27.48 o 
  -1   3   2      131.48      117.39      9.17 o 
   0   3   2       78.80       87.30      3.08 o 
   1   3   2      144.95      134.95     14.20 o 
   2   3   2      113.76      110.49     12.52 o 
   3   3   2      378.20      381.27     76.50 o 
   4   3   2       73.47       69.47     10.52 o 
   5   3   2       43.06       43.05      5.84 o 
   6   3   2      208.37      179.99     27.24 o 
   7   3   2       73.32       66.68     10.46 o 
   8   3   2       26.66       23.61      3.66 o 
   9   3   2       34.02       37.21      8.96 o 
  10   3   2       36.02       40.60     10.47 o 
  11   3   2        1.86        2.53      3.41 o 
 -12   4   2        6.66        8.66      3.75 o 
 -11   4   2       20.56       29.83      6.14 o 
 -10   4   2       17.84       24.19      5.33 o 
  -9   4   2       42.95       46.20      5.53 o 
  -8   4   2       42.64       44.59      5.20 o 
  -7   4   2        1.50        1.51      2.12 o 
  -6   4   2       45.77       43.98      4.51 o 
  -5   4   2        1.79        3.19      2.00 o 
  -4   4   2       23.00       29.37      2.01 o 
  -3   4   2       78.72       86.57      6.57 o 
  -2   4   2       89.59       88.32      5.53 o 
  -1   4   2        4.39        4.89      1.03 o 
   0   4   2      256.69      261.49      7.03 o 
   1   4   2      667.30      634.70     36.31 o 
   2   4   2      242.40      226.02     34.40 o 
   3   4   2      113.61       97.91     16.47 o 
   4   4   2      107.74       98.37     22.09 o 
   5   4   2       64.26       60.96     12.79 o 
   6   4   2       23.29       19.78      2.94 o 
   7   4   2       35.40       37.26      5.99 o 
   8   4   2       14.65       12.96      2.95 o 
   9   4   2        0.55        1.75      1.12 o 
  10   4   2        0.31        2.59      3.09 o 
 -11   5   2        8.74       16.11      4.75 o 
 -10   5   2        0.81        0.04      3.36 o 
  -9   5   2        0.67       -0.16      2.79 o 
  -8   5   2        7.94       11.22      3.44 o 
  -7   5   2       19.04       22.91      4.55 o 
  -6   5   2       33.45       36.71      4.54 o 
  -5   5   2       91.93       88.95      6.26 o 
  -4   5   2       46.68       47.14      2.75 o 
  -3   5   2       69.74       64.52      3.31 o 
  -2   5   2       82.07       77.92      5.90 o 
  -1   5   2       76.34       66.07      2.84 o 
   0   5   2      203.38      181.77      9.26 o 
   1   5   2      102.62      102.08      7.12 o 
   2   5   2       24.80       25.35      2.26 o 
   3   5   2       17.41       18.56      4.14 o 
   4   5   2       50.21       44.24      9.55 o 
   5   5   2       27.38       26.59      2.41 o 
   6   5   2       32.67       33.03      4.29 o 
   7   5   2        4.44        5.42      1.48 o 
   8   5   2       16.32       13.36      2.19 o 
   9   5   2       19.95       20.87      6.39 o 
 -10   6   2       32.67       43.14      6.98 o 
  -9   6   2       34.82       45.87      7.08 o 
  -8   6   2       47.46       54.55      6.62 o 
  -7   6   2       27.98       25.05      5.30 o 
  -6   6   2       13.80       13.23      3.67 o 
  -5   6   2       11.65       14.11      3.55 o 
  -4   6   2        3.19        0.56      1.88 o 
  -3   6   2       54.25       55.47      3.67 o 
  -2   6   2      115.98      113.33      4.71 o 
  -1   6   2        5.97        6.78      1.49 o 
   0   6   2       76.42       80.97      4.31 o 
   1   6   2       30.91       31.91      3.89 o 
   2   6   2       95.14       87.54     10.24 o 
   3   6   2      159.60      143.50     14.40 o 
   4   6   2       46.37       38.92      5.00 o 
   5   6   2       16.95       16.94      2.83 o 
   6   6   2        6.84        5.59      1.90 o 
   7   6   2        1.25        1.69      1.55 o 
   8   6   2       10.44       10.00      2.28 o 
  -8   7   2        0.80        1.20      3.91 o 
  -7   7   2        3.83        4.24      4.05 o 
  -6   7   2       29.32       31.38      5.55 o 
  -5   7   2       15.24       24.62      4.78 o 
  -4   7   2       14.56       15.30      3.99 o 
  -3   7   2       56.71       62.19      5.95 o 
  -2   7   2       17.43       20.47      2.71 o 
  -1   7   2       29.22       34.68      3.22 o 
   0   7   2       87.16       91.70      5.35 o 
   1   7   2        5.77        7.00      1.89 o 
   2   7   2       21.85       26.99      3.33 o 
   3   7   2       17.49       18.89      3.06 o 
   4   7   2        4.75        6.06      2.09 o 
   5   7   2       13.79       16.85      3.03 o 
   6   7   2        3.20        3.26      1.75 o 
   7   7   2       12.41       16.00      3.09 o 
  -6   8   2       15.42       21.64      5.86 o 
  -5   8   2        5.42        6.46      3.99 o 
  -4   8   2        7.79        9.40      4.21 o 
  -3   8   2        0.03        0.05      2.73 o 
  -2   8   2       10.69       11.80      3.97 o 
  -1   8   2        5.32        7.59      2.24 o 
   0   8   2        3.51        5.61      2.65 o 
   1   8   2        0.76       -0.75      1.98 o 
   2   8   2       11.32       14.24      2.97 o 
   3   8   2       12.04       15.86      3.22 o 
   4   8   2       14.42       17.90      3.50 o 
   5   8   2       30.15       34.21      4.21 o 
   0   9   2        9.86       16.79      4.32 o 
   1   9   2       13.44       20.50      4.40 o 
  -7  -8   3        0.32        2.74      2.30 o 
  -6  -8   3        0.16        0.37      2.29 o 
  -5  -8   3        2.58        4.59      2.60 o 
  -4  -8   3        2.75        7.43      3.07 o 
  -9  -7   3        1.58        2.23      2.12 o 
  -8  -7   3        6.11        4.45      2.82 o 
  -7  -7   3       32.60       30.07      5.55 o 
  -6  -7   3       38.82       38.01      5.88 o 
  -5  -7   3       36.57       40.73      5.71 o 
  -4  -7   3       31.03       24.61      4.57 o 
  -3  -7   3       22.03       27.45      4.50 o 
  -2  -7   3       14.30       12.80      3.19 o 
 -10  -6   3        3.39        2.24      3.33 o 
  -9  -6   3       10.36       13.68      4.51 o 
  -8  -6   3        3.19        3.26      2.59 o 
  -7  -6   3        8.45       11.02      3.59 o 
  -6  -6   3       20.46       19.43      4.27 o 
  -5  -6   3       33.82       34.30      4.91 o 
  -4  -6   3       41.79       39.12      4.74 o 
  -3  -6   3      139.00      130.33      7.52 o 
  -2  -6   3       86.77       76.80      5.61 o 
  -1  -6   3      111.42      101.26      5.98 o 
 -11  -5   3        8.54       11.45      4.88 o 
 -10  -5   3       21.84       17.76      4.95 o 
  -9  -5   3       19.66       17.82      4.52 o 
  -8  -5   3       19.48       16.58      4.34 o 
  -7  -5   3       20.53       18.22      4.12 o 
  -6  -5   3       82.32       70.93      5.97 o 
  -5  -5   3       79.85       68.75      5.73 o 
  -4  -5   3      103.07      100.42      6.37 o 
  -3  -5   3      206.67      178.44      7.96 o 
  -2  -5   3       92.13       90.30      5.44 o 
  -1  -5   3        8.65       13.18      2.45 o 
 -12  -4   3        5.76        4.16      3.96 o 
 -11  -4   3       21.07       23.31      4.83 o 
 -10  -4   3       27.58       26.50      3.27 o 
  -9  -4   3       24.52       25.07      4.14 o 
  -8  -4   3       20.47       19.54      2.56 o 
  -7  -4   3       29.32       30.02      2.70 o 
  -6  -4   3       21.35        7.95      8.27 o 
  -5  -4   3      233.58      196.39      8.50 o 
  -4  -4   3       66.23       65.08      4.76 o 
  -3  -4   3      117.18      117.16      5.93 o 
  -2  -4   3      282.98      264.68      8.43 o 
  -1  -4   3      127.15      114.22      5.30 o 
   0  -4   3      438.47      369.22      8.88 o 
   1  -4   3       27.38       24.85      2.34 o 
   6  -4   3        7.65        8.06      2.82 o 
   7  -4   3       22.22       14.48      3.74 o 
   8  -4   3       23.24       22.37      4.61 o 
   9  -4   3       12.54        8.44      3.08 o 
  10  -4   3        3.42        8.05      2.93 o 
 -13  -3   3        2.94        3.19      2.86 o 
 -12  -3   3        6.25        9.12      2.45 o 
 -11  -3   3       29.78       29.23      3.50 o 
 -10  -3   3        0.83        2.13      1.47 o 
  -9  -3   3        8.88        8.84      2.12 o 
  -8  -3   3      322.21      297.12     20.01 o 
  -7  -3   3       89.04       84.30      9.62 o 
  -6  -3   3      273.46      282.24     51.48 o 
  -5  -3   3      293.33      269.50     16.24 o 
  -4  -3   3      162.82      147.27      4.47 o 
  -3  -3   3      299.99      285.42      8.39 o 
  -2  -3   3      413.54      414.58      9.58 o 
  -1  -3   3      170.09      191.36      6.10 o 
   0  -3   3       41.60       42.41      2.82 o 
   1  -3   3       55.23       56.74      3.02 o 
   2  -3   3      122.26      143.66      4.45 o 
   4  -3   3       28.75       27.81      3.87 o 
   5  -3   3      583.64      490.88     14.19 o 
   6  -3   3      153.33      128.47      7.72 o 
   7  -3   3        5.46        6.30      2.86 o 
   8  -3   3       26.00       19.55      4.26 o 
   9  -3   3        9.39       12.49      3.96 o 
  10  -3   3        0.24        0.46      2.24 o 
 -13  -2   3       11.53       12.11      3.75 o 
 -12  -2   3       16.10       17.70      4.21 o 
 -11  -2   3       13.94       15.61      4.47 o 
 -10  -2   3        3.06        2.50      1.36 o 
  -9  -2   3      208.13      197.80     17.92 o 
  -8  -2   3       17.15       18.64      4.36 o 
  -7  -2   3       18.07       16.03      2.16 o 
  -6  -2   3       28.83       32.38      5.19 o 
  -5  -2   3      196.02      181.29      6.78 o 
  -4  -2   3      454.15      489.57     70.75 o 
  -3  -2   3      562.90      566.99     10.84 o 
  -2  -2   3      128.27      121.47      4.64 o 
  -1  -2   3      691.47      697.10     10.88 o 
   0  -2   3      505.33      584.37      9.44 o 
   1  -2   3      306.17      226.81      5.49 o 
   2  -2   3      369.14      402.50     63.59 o 
   3  -2   3      165.89      171.77     30.55 o 
   4  -2   3       53.19       65.15     12.61 o 
   5  -2   3      133.26      117.05      6.65 o 
   6  -2   3       90.44       74.66      5.82 o 
   7  -2   3       30.96       33.16      4.89 o 
   8  -2   3       49.37       42.68      5.10 o 
   9  -2   3       21.30       18.18      4.51 o 
  10  -2   3       11.12        7.49      3.30 o 
 -13  -1   3        2.30        5.42      2.92 o 
 -12  -1   3        8.53       12.54      3.88 o 
 -11  -1   3        8.63       11.86      3.46 o 
 -10  -1   3       74.05       78.24      8.49 o 
  -9  -1   3       69.03       63.69     12.74 o 
  -8  -1   3       67.48       65.69     13.86 o 
  -7  -1   3      104.77      108.85     23.53 o 
  -6  -1   3      276.84      294.41     60.44 o 
  -5  -1   3      131.91      146.26     28.17 o 
  -4  -1   3      401.10      358.03      8.17 o 
  -3  -1   3      876.58      960.83    132.23 o 
  -2  -1   3      157.22      177.40      5.08 o 
  -1  -1   3      650.18      747.05     10.48 o 
   0  -1   3      207.15      211.91      5.23 o 
   1  -1   3      319.02      331.40     52.63 o 
   2  -1   3      116.30      113.50      4.88 o 
   3  -1   3      238.17      229.38     28.53 o 
   4  -1   3       68.55       89.64      8.28 o 
   5  -1   3      153.88      141.41     28.69 o 
   6  -1   3       64.76       58.59      4.98 o 
   7  -1   3       78.07       75.21      6.09 o 
   8  -1   3       24.87       25.28      4.70 o 
   9  -1   3        1.55        1.86      2.64 o 
  10  -1   3        4.02        5.85      3.67 o 
  11  -1   3        0.27        1.99      2.82 o 
 -13   0   3       53.15       67.84      6.94 o 
 -12   0   3       16.53       22.34      4.80 o 
 -11   0   3      117.09      140.26      8.72 o 
 -10   0   3       32.00       36.01      5.00 o 
  -9   0   3        0.01        0.45      0.91 o 
  -8   0   3       40.78       39.59      7.57 o 
  -7   0   3       77.37       76.32     18.08 o 
  -6   0   3      149.81      153.55     34.60 o 
  -5   0   3        8.17        8.25      1.12 o 
  -4   0   3      466.34      476.80     23.52 o 
  -3   0   3        3.87        4.45      0.69 o 
  -2   0   3     1861.37     2038.55     19.00 o 
  -1   0   3      315.57      351.44     13.99 o 
   0   0   3     2386.01     2519.58    249.44 o 
   1   0   3       60.03       67.97      4.54 o 
   2   0   3      323.73      319.92      7.29 o 
   3   0   3       69.08       62.26      2.61 o 
   4   0   3       11.94        9.29      1.10 o 
   5   0   3        5.85        7.92      1.11 o 
   6   0   3       35.67       30.97      2.43 o 
   7   0   3       52.12       60.01      5.46 o 
   8   0   3       14.06       20.34      4.26 o 
   9   0   3        0.00        0.62      2.23 o 
  10   0   3        3.18        5.77      3.34 o 
  11   0   3        5.94        5.11      3.11 o 
 -13   1   3        2.34        5.81      3.00 o 
 -12   1   3        8.44       11.99      3.97 o 
 -11   1   3        9.02        9.79      3.46 o 
 -10   1   3       73.11       73.62      6.28 o 
  -9   1   3       68.79       74.81      5.92 o 
  -8   1   3       68.15       59.17      7.57 o 
  -7   1   3      104.19       96.64     21.99 o 
  -6   1   3      272.43      262.28     38.70 o 
  -5   1   3      139.60      136.95      6.99 o 
  -4   1   3      408.23      414.77     27.39 o 
  -3   1   3      874.99      931.05    110.60 o 
  -2   1   3      160.81      203.63      7.47 o 
  -1   1   3      650.64      756.54     20.70 o 
   0   1   3      208.74      180.30      2.59 o 
   1   1   3      313.69      323.37     16.76 o 
   2   1   3      111.33      125.67      6.13 o 
   3   1   3      235.20      209.33     11.34 o 
   4   1   3       69.59       74.71      3.85 o 
   5   1   3      150.73      131.14      3.61 o 
   6   1   3       66.38       64.96      5.13 o 
   7   1   3       77.42       68.93     15.42 o 
   8   1   3       23.61       22.72      2.77 o 
   9   1   3        1.48        2.60      2.61 o 
  10   1   3        4.14        3.21      3.10 o 
  11   1   3        0.28        5.11      2.83 o 
 -13   2   3       11.33       15.14      4.10 o 
 -12   2   3       16.90       19.42      4.88 o 
 -11   2   3       14.22       22.00      4.64 o 
 -10   2   3        2.55        0.80      2.06 o 
  -9   2   3      210.71      231.59     10.33 o 
  -8   2   3       17.37       19.09      3.59 o 
  -7   2   3       17.81       14.69      3.04 o 
  -6   2   3       28.44       27.85      3.35 o 
  -5   2   3      192.76      203.02      5.63 o 
  -4   2   3      451.51      514.52     45.73 o 
  -3   2   3      556.78      638.18     75.02 o 
  -2   2   3      126.67      136.15      8.22 o 
  -1   2   3      681.73      689.78     32.30 o 
   0   2   3      498.96      510.08     39.89 o 
   1   2   3      317.04      360.05     37.56 o 
   2   2   3      368.10      385.60     39.19 o 
   3   2   3      164.30      148.95     14.08 o 
   4   2   3       54.53       56.39      8.22 o 
   5   2   3      134.14      125.77     13.09 o 
   6   2   3       91.18       83.63      8.93 o 
   7   2   3       30.60       28.22      5.69 o 
   8   2   3       48.94       49.40     10.19 o 
   9   2   3       21.39       21.52      3.02 o 
  10   2   3       11.13       20.57      5.35 o 
  11   2   3       21.95       34.21      5.98 o 
 -13   3   3        2.90        2.69      2.61 o 
 -12   3   3        6.35       10.27      3.85 o 
 -11   3   3       30.06       32.08      5.71 o 
 -10   3   3        0.91        2.44      2.55 o 
  -9   3   3        9.17       10.31      3.51 o 
  -8   3   3      318.45      318.91     11.86 o 
  -7   3   3       85.28       84.26      5.97 o 
  -6   3   3      272.27      246.77      9.24 o 
  -5   3   3      294.75      310.73     48.57 o 
  -4   3   3      164.00      160.97     11.85 o 
  -3   3   3      307.41      334.34     31.64 o 
  -2   3   3      416.92      464.10     29.57 o 
  -1   3   3      170.09      190.00     10.52 o 
   0   3   3       41.63       41.79      3.73 o 
   1   3   3       56.92       57.51      7.37 o 
   2   3   3      121.85      133.03     13.85 o 
   3   3   3      247.65      232.28     26.08 o 
   4   3   3       25.84       25.15      2.92 o 
   5   3   3      581.21      501.55     39.86 o 
   6   3   3      151.00      137.90     19.55 o 
   7   3   3        5.33        5.56      1.99 o 
   8   3   3       26.27       24.94      3.89 o 
   9   3   3        9.48       12.61      4.80 o 
  10   3   3        0.22        1.78      1.73 o 
 -12   4   3        5.78        6.61      4.23 o 
 -11   4   3       21.47       28.61      6.09 o 
 -10   4   3       27.53       31.59      5.73 o 
  -9   4   3       23.71       29.61      5.15 o 
  -8   4   3       19.79       27.01      4.67 o 
  -7   4   3       29.64       29.10      4.48 o 
  -6   4   3       21.65       22.77      3.80 o 
  -5   4   3      232.39      237.62     25.52 o 
  -4   4   3       64.48       71.23      4.53 o 
  -3   4   3      114.88      127.08     12.20 o 
  -2   4   3      283.22      276.12     12.09 o 
  -1   4   3      127.57      112.44      3.38 o 
   0   4   3      442.82      442.36     17.04 o 
   1   4   3       29.13       20.76      2.72 o 
   2   4   3      274.59      263.98     31.36 o 
   3   4   3       18.93       18.30      4.03 o 
   4   4   3       46.36       45.16      6.48 o 
   5   4   3       42.91       43.88      3.62 o 
   6   4   3        7.54        6.99      1.53 o 
   7   4   3       22.14       21.86      3.79 o 
   8   4   3       22.86       21.27      3.13 o 
   9   4   3       12.35        7.50      2.26 o 
  10   4   3        3.19        4.53      2.07 o 
 -11   5   3        8.58       14.22      4.82 o 
 -10   5   3       22.22       26.36      5.73 o 
  -9   5   3       20.33       23.52      5.24 o 
  -8   5   3       20.17       26.43      5.11 o 
  -7   5   3       18.72       23.93      4.47 o 
  -6   5   3       81.35       82.42      6.44 o 
  -5   5   3       77.51       70.36      5.78 o 
  -4   5   3      102.91      105.39     10.50 o 
  -3   5   3      205.88      196.50     16.42 o 
  -2   5   3       93.87       90.44      6.51 o 
  -1   5   3        8.70       12.59      1.82 o 
   0   5   3      109.49      102.25      4.23 o 
   1   5   3      173.36      167.59     14.48 o 
   2   5   3      138.20      135.66     12.29 o 
   3   5   3      125.76      120.47     13.90 o 
   4   5   3       16.10       18.73      3.13 o 
   5   5   3       31.76       32.39      4.49 o 
   6   5   3       28.08       28.12      3.11 o 
   7   5   3       18.96       19.21      5.08 o 
   8   5   3       33.69       28.09      4.65 o 
   9   5   3       10.43        9.99      2.08 o 
 -10   6   3        3.09        3.69      3.57 o 
  -9   6   3        9.93       14.44      4.91 o 
  -8   6   3        3.17        1.33      3.28 o 
  -7   6   3        8.39        8.14      3.47 o 
  -6   6   3       20.50       16.59      4.07 o 
  -5   6   3       33.16       34.07      5.01 o 
  -4   6   3       41.51       43.58      4.96 o 
  -3   6   3      141.00      132.08      7.24 o 
  -2   6   3       88.20       87.51      8.35 o 
  -1   6   3      111.31      108.15      7.31 o 
   0   6   3       91.07       90.15      6.03 o 
   1   6   3        7.50       11.33      2.11 o 
   2   6   3       34.87       27.72      3.15 o 
   3   6   3       35.33       38.18      4.72 o 
   4   6   3        7.36        4.09      1.70 o 
   5   6   3        6.84        6.50      2.04 o 
   6   6   3        0.18       -0.31      1.28 o 
   7   6   3        4.60        3.43      1.66 o 
   8   6   3       13.87       15.26      2.67 o 
  -9   7   3        1.48        7.08      3.71 o 
  -8   7   3        5.93        7.73      4.94 o 
  -7   7   3       32.72       32.59      5.97 o 
  -6   7   3       39.23       39.99      5.99 o 
  -5   7   3       36.99       42.82      5.97 o 
  -4   7   3       31.40       35.14      5.43 o 
  -3   7   3       21.86       30.25      4.89 o 
  -2   7   3       13.77       17.14      2.64 o 
  -1   7   3       32.86       36.30      4.85 o 
   0   7   3        5.57        4.86      1.59 o 
   1   7   3        4.63        4.62      1.69 o 
   2   7   3        0.99        0.34      1.30 o 
   3   7   3       12.02       15.39      2.94 o 
   4   7   3       29.26       27.13      4.29 o 
   5   7   3       10.42       10.21      4.98 o 
   6   7   3       15.09       14.50      2.90 o 
  -7   8   3        0.31        5.76      3.24 o 
  -6   8   3        0.15       -3.85      2.56 o 
  -5   8   3        2.43        4.84      3.93 o 
  -4   8   3        2.53        4.28      3.71 o 
  -3   8   3       22.22       32.20      6.03 o 
  -2   8   3       20.34       23.26      5.09 o 
  -1   8   3        5.63        4.16      2.09 o 
   0   8   3       19.25       20.67      4.61 o 
   1   8   3       31.15       36.11      4.10 o 
   2   8   3        5.88        6.83      2.41 o 
   3   8   3        9.10       10.53      2.79 o 
   4   8   3        5.43        9.93      2.57 o 
  -6  -8   4       11.38       12.80      3.60 o 
  -5  -8   4       12.24       13.41      3.95 o 
  -4  -8   4       11.21       12.28      3.39 o 
  -9  -7   4        6.38        6.22      3.07 o 
  -8  -7   4       21.55       23.77      5.16 o 
  -7  -7   4        5.36        9.05      3.53 o 
  -6  -7   4        0.55        0.82      2.01 o 
  -5  -7   4        3.53        3.08      2.55 o 
  -4  -7   4        5.50        8.22      3.23 o 
  -3  -7   4       19.63       25.79      4.43 o 
 -10  -6   4        4.11        5.77      3.74 o 
  -9  -6   4       19.62       18.95      5.02 o 
  -8  -6   4       28.22       26.50      5.11 o 
  -7  -6   4       35.95       34.49      5.51 o 
  -6  -6   4       39.27       41.41      5.17 o 
  -5  -6   4       20.92       18.55      4.10 o 
  -4  -6   4       25.36       29.76      4.40 o 
  -3  -6   4       64.93       70.97      5.74 o 
  -2  -6   4      157.50      134.45      7.35 o 
  -1  -6   4      114.74      104.00      6.17 o 
 -11  -5   4       34.49       34.21      6.58 o 
 -10  -5   4       32.76       30.13      5.81 o 
  -9  -5   4       18.51       21.99      4.87 o 
  -8  -5   4        6.19        2.12      2.62 o 
  -7  -5   4       32.20       37.16      5.27 o 
  -6  -5   4       18.70       16.27      3.69 o 
  -5  -5   4       45.89       39.24      4.59 o 
  -4  -5   4       68.30       64.41      5.33 o 
  -3  -5   4       30.68       31.88      3.79 o 
  -2  -5   4       46.73       36.55      3.82 o 
  -1  -5   4       62.67       62.88      4.54 o 
   0  -5   4      196.15       86.76      4.95 o 
 -12  -4   4        1.52        1.07      3.50 o 
 -11  -4   4        7.52        7.10      3.71 o 
 -10  -4   4        6.14        8.31      3.45 o 
  -9  -4   4        3.15        4.04      2.63 o 
  -8  -4   4       51.96       44.85      5.15 o 
  -7  -4   4       25.90       20.53      3.93 o 
  -6  -4   4      250.36      228.57      9.66 o 
  -5  -4   4      358.99      317.54     10.87 o 
  -4  -4   4      130.47      107.52      6.14 o 
  -3  -4   4      207.22      194.04      7.79 o 
  -2  -4   4       74.23       74.01      4.73 o 
  -1  -4   4       13.76       13.71      2.28 o 
   0  -4   4       37.03       45.79      3.43 o 
   1  -4   4       40.30       41.22      3.09 o 
   7  -4   4       39.55       37.18      5.80 o 
   8  -4   4       27.56       28.00      5.39 o 
   9  -4   4       14.44       14.66      3.91 o 
 -12  -3   4       20.37       23.38      3.38 o 
 -11  -3   4       37.75       38.98      4.97 o 
 -10  -3   4       10.18       14.06      4.03 o 
  -9  -3   4      250.47      240.10     25.18 o 
  -8  -3   4       88.30       82.67     13.80 o 
  -7  -3   4        6.09        2.20      2.16 o 
  -6  -3   4       14.81       16.06      2.90 o 
  -5  -3   4       38.83       35.29      2.71 o 
  -4  -3   4       41.30       38.95      3.57 o 
  -3  -3   4      436.42      437.02     10.77 o 
  -2  -3   4      316.32      362.38      9.34 o 
  -1  -3   4       31.06       34.79      2.96 o 
   0  -3   4      544.65      560.98     10.84 o 
   1  -3   4      456.31      431.14      9.11 o 
   2  -3   4      184.65      193.52      5.87 o 
   4  -3   4      212.58      164.44      8.22 o 
   5  -3   4      121.67       95.51      6.73 o 
   6  -3   4       18.81       16.85      4.00 o 
   7  -3   4       10.00       11.65      3.47 o 
   8  -3   4        0.39        2.17      2.48 o 
   9  -3   4       11.31       12.18      3.71 o 
 -13  -2   4        5.37        8.36      3.23 o 
 -12  -2   4        8.32       10.26      3.23 o 
 -11  -2   4       10.52       14.15      2.61 o 
 -10  -2   4       96.73       99.19     13.97 o 
  -9  -2   4      106.29       94.83     12.93 o 
  -8  -2   4      183.52      184.13     34.57 o 
  -7  -2   4      133.80      136.11     24.80 o 
  -6  -2   4      165.40      132.05      6.30 o 
  -5  -2   4      264.42      269.18     47.96 o 
  -4  -2   4      309.85      318.10     42.57 o 
  -3  -2   4      848.10      867.32     14.28 o 
  -2  -2   4      320.86      355.58      8.55 o 
  -1  -2   4     1065.61     1268.25     16.49 o 
   0  -2   4      105.61      133.32      4.91 o 
   1  -2   4       36.69       37.68      2.72 o 
   2  -2   4      181.52      175.14     22.28 o 
   3  -2   4      240.68      246.12     38.97 o 
   4  -2   4      146.59      156.96     33.09 o 
   5  -2   4      128.41      101.53      6.57 o 
   6  -2   4       58.38       53.30      5.34 o 
   7  -2   4       47.93       42.80      5.06 o 
   8  -2   4       22.56       24.51      4.86 o 
   9  -2   4        6.31        6.11      3.58 o 
  10  -2   4       21.82       26.24      5.57 o 
 -13  -1   4       18.97       26.40      5.40 o 
 -12  -1   4        1.38        3.60      2.41 o 
 -11  -1   4       46.22       55.18      5.52 o 
 -10  -1   4       34.03       33.15      2.99 o 
  -9  -1   4       27.84       31.33      6.45 o 
  -8  -1   4      402.93      412.38     97.41 o 
  -7  -1   4      164.57      176.46     40.02 o 
  -6  -1   4      149.37      176.46     36.44 o 
  -5  -1   4       47.64       51.22      3.55 o 
  -4  -1   4      157.51      190.97     25.47 o 
  -3  -1   4      894.79     1023.05     14.62 o 
  -2  -1   4      520.44      595.44     10.53 o 
  -1  -1   4      561.06      643.95     10.81 o 
   0  -1   4      312.95      404.54      8.42 o 
   1  -1   4      272.24      263.86     41.44 o 
   2  -1   4      152.31      158.11     23.55 o 
   3  -1   4      124.08      111.04      4.21 o 
   4  -1   4       29.34       35.19      5.94 o 
   5  -1   4       68.11       66.16      9.50 o 
   6  -1   4        4.84        4.17      2.22 o 
   7  -1   4       25.91       23.29      4.37 o 
   8  -1   4        2.25        5.44      2.94 o 
   9  -1   4        1.99        0.37      2.74 o 
  10  -1   4        6.86        7.21      3.73 o 
 -14   0   4       20.99       30.70      5.38 o 
 -13   0   4        0.40        6.58      3.26 o 
 -12   0   4        1.08        3.00      2.39 o 
 -11   0   4       30.85       37.23      5.25 o 
 -10   0   4        2.66        5.50      2.60 o 
  -9   0   4       54.34       44.70      7.05 o 
  -8   0   4       59.66       52.94     12.98 o 
  -7   0   4       88.73       87.04     15.68 o 
  -6   0   4      953.14      941.98    106.21 o 
  -5   0   4       39.19       43.30      3.21 o 
  -4   0   4       28.95       31.11      1.64 o 
  -3   0   4        2.12        2.02      1.84 o 
  -2   0   4     1727.07     2105.43     21.28 o 
  -1   0   4       16.62       17.06      1.38 o 
   0   0   4      478.49      459.78     55.28 o 
   1   0   4       11.34       13.52      1.98 o 
   2   0   4      142.48      145.32     10.93 o 
   3   0   4      294.48      288.78     13.89 o 
   4   0   4       19.33       23.00      2.77 o 
   5   0   4       71.49       67.74      2.59 o 
   6   0   4        2.52        2.56      1.28 o 
   7   0   4       43.34       38.00      4.62 o 
   8   0   4       31.47       32.80      5.25 o 
   9   0   4        0.34        0.88      2.53 o 
  10   0   4        2.35        5.93      3.71 o 
 -13   1   4       18.38       19.52      4.83 o 
 -12   1   4        1.10        1.43      2.30 o 
 -11   1   4       45.63       58.45      5.97 o 
 -10   1   4       32.49       37.60      4.59 o 
  -9   1   4       28.82       33.23      4.14 o 
  -8   1   4      409.47      377.07     60.59 o 
  -7   1   4      163.85      159.44     17.48 o 
  -6   1   4      149.23      163.31     14.76 o 
  -5   1   4       47.81       56.24      3.09 o 
  -4   1   4      158.09      161.98     22.83 o 
  -3   1   4      900.56     1017.36    159.38 o 
  -2   1   4      512.59      634.38     15.20 o 
  -1   1   4      545.42      614.02      7.64 o 
   0   1   4      302.07      326.13     12.11 o 
   1   1   4      260.22      255.76      8.03 o 
   2   1   4      151.05      156.40      3.39 o 
   3   1   4      125.27      124.42      3.28 o 
   4   1   4       30.72       28.54      1.83 o 
   5   1   4       69.63       72.55      2.90 o 
   6   1   4        4.93        4.58      1.13 o 
   7   1   4       25.75       21.02      2.69 o 
   8   1   4        2.31        3.16      2.44 o 
   9   1   4        2.11        2.30      2.81 o 
  10   1   4        7.00        9.84      4.33 o 
 -13   2   4        5.42        9.37      3.66 o 
 -12   2   4        8.23       10.94      3.95 o 
 -11   2   4       10.43       15.07      4.01 o 
 -10   2   4       96.02      109.25      7.56 o 
  -9   2   4      104.38       97.62      6.81 o 
  -8   2   4      183.80      178.43      8.44 o 
  -7   2   4      132.68      115.98      3.65 o 
  -6   2   4      167.58      172.63      5.17 o 
  -5   2   4      270.70      253.75     26.15 o 
  -4   2   4      318.73      323.52     31.22 o 
  -3   2   4      830.26      873.11    117.91 o 
  -2   2   4      310.98      372.18     17.57 o 
  -1   2   4     1054.94     1236.62     41.52 o 
   0   2   4      108.02      118.71      3.71 o 
   1   2   4       36.72       37.91      2.02 o 
   2   2   4      180.40      182.47     10.80 o 
   3   2   4      237.23      223.59     16.05 o 
   4   2   4      142.52      133.69     12.62 o 
   5   2   4      131.34      119.38     11.23 o 
   6   2   4       58.81       53.32      4.31 o 
   7   2   4       47.27       50.28      8.69 o 
   8   2   4       22.93       26.32      3.55 o 
   9   2   4        6.56        8.39      3.63 o 
  10   2   4       21.28       32.83      6.11 o 
 -13   3   4        3.23        2.36      2.81 o 
 -12   3   4       20.37       27.29      5.49 o 
 -11   3   4       38.59       45.89      6.28 o 
 -10   3   4       11.11       18.25      4.12 o 
  -9   3   4      251.79      253.23     11.23 o 
  -8   3   4       86.17       79.78      6.17 o 
  -7   3   4        6.08        5.37      2.36 o 
  -6   3   4       14.05       16.41      3.15 o 
  -5   3   4       38.66       38.98      2.90 o 
  -4   3   4       41.24       41.02      3.69 o 
  -3   3   4      430.69      443.71     49.09 o 
  -2   3   4      310.71      380.88     33.26 o 
  -1   3   4       31.68       31.31      2.85 o 
   0   3   4      536.73      525.36     38.87 o 
   1   3   4      456.15      483.58     41.67 o 
   2   3   4      187.42      182.82     17.84 o 
   3   3   4       43.24       34.50      5.41 o 
   4   3   4      210.08      198.59     22.82 o 
   5   3   4      121.83      115.81     13.13 o 
   6   3   4       18.40       19.10      2.12 o 
   7   3   4        9.99       12.58      1.84 o 
   8   3   4        0.35        2.08      1.63 o 
   9   3   4       11.15       13.47      3.55 o 
 -12   4   4        1.61        3.08      3.49 o 
 -11   4   4        7.58       16.36      5.00 o 
 -10   4   4        6.28        8.86      3.89 o 
  -9   4   4        3.46        5.99      3.22 o 
  -8   4   4       52.16       60.02      5.98 o 
  -7   4   4       25.63       18.37      3.91 o 
  -6   4   4      251.80      233.25      9.77 o 
  -5   4   4      356.33      356.41     57.85 o 
  -4   4   4      128.40      129.27     11.42 o 
  -3   4   4      208.36      198.79     21.17 o 
  -2   4   4       74.86       77.27      5.05 o 
  -1   4   4       13.81       11.87      2.74 o 
   0   4   4       36.02       40.20      2.70 o 
   1   4   4       40.38       41.89      5.65 o 
   2   4   4        1.93        2.44      0.87 o 
   3   4   4       89.47       92.54     11.25 o 
   4   4   4        7.81        8.42      1.50 o 
   5   4   4       37.48       40.63      8.13 o 
   6   4   4      127.52      121.58     20.62 o 
   7   4   4       39.73       41.12      5.03 o 
   8   4   4       27.93       23.76      2.70 o 
   9   4   4       14.52       16.59      8.74 o 
 -11   5   4       34.18       45.62      7.28 o 
 -10   5   4       32.69       48.72      7.14 o 
  -9   5   4       18.94       25.69      5.41 o 
  -8   5   4        5.82        6.07      3.12 o 
  -7   5   4       33.53       36.43      5.23 o 
  -6   5   4       18.79       17.03      3.87 o 
  -5   5   4       45.86       45.96      4.87 o 
  -4   5   4       69.06       66.62      8.32 o 
  -3   5   4       32.02       40.13      6.29 o 
  -2   5   4       47.72       47.89      2.93 o 
  -1   5   4       62.25       64.40      4.73 o 
   0   5   4      196.02      198.60     13.85 o 
   1   5   4      153.67      137.80     12.87 o 
   2   5   4      295.03      270.03     20.06 o 
   3   5   4      114.01      101.78      8.30 o 
   4   5   4       18.75       18.95      2.75 o 
   5   5   4        4.67        4.15      1.68 o 
   6   5   4        1.44        2.10      1.34 o 
   7   5   4        3.50        4.08      1.74 o 
   8   5   4       14.85       12.73      2.45 o 
 -10   6   4        4.15        4.49      3.95 o 
  -9   6   4       19.50       21.91      5.76 o 
  -8   6   4       28.52       29.13      5.61 o 
  -7   6   4       37.55       36.76      5.70 o 
  -6   6   4       40.61       42.50      5.72 o 
  -5   6   4       20.25       20.92      4.32 o 
  -4   6   4       27.13       34.07      6.54 o 
  -3   6   4       63.81       61.72      5.55 o 
  -2   6   4      155.01      157.41     17.16 o 
  -1   6   4      114.70      120.66     10.34 o 
   0   6   4       33.40       36.12      3.01 o 
   1   6   4       10.24       12.93      2.37 o 
   2   6   4        1.01        0.16      1.13 o 
   3   6   4       36.53       33.58      3.62 o 
   4   6   4       34.18       31.35      3.66 o 
   5   6   4       15.46       14.77      2.80 o 
   6   6   4        9.60        7.12      2.18 o 
   7   6   4       10.93       10.11      2.32 o 
  -9   7   4        6.78       10.96      4.24 o 
  -8   7   4       21.75       32.86      6.37 o 
  -7   7   4        5.40        9.90      4.42 o 
  -6   7   4        0.49        1.42      2.72 o 
  -5   7   4        3.48       -1.01      2.68 o 
  -4   7   4        5.59        3.26      2.88 o 
  -3   7   4       19.86       24.09      3.08 o 
  -2   7   4        3.48        6.97      1.99 o 
  -1   7   4        1.88        3.07      1.75 o 
   0   7   4       33.42       28.83      3.31 o 
   1   7   4       12.48       16.06      2.80 o 
   2   7   4       16.88       14.77      2.85 o 
   3   7   4       29.77       32.56      4.01 o 
   4   7   4       10.42       10.58      5.11 o 
   5   7   4        5.07        5.92      2.20 o 
  -6   8   4       11.44       15.40      5.07 o 
  -5   8   4       12.30       16.72      5.16 o 
  -4   8   4       11.32       16.45      5.15 o 
  -3   8   4       10.70       20.68      5.02 o 
  -2   8   4        0.41        1.18      1.78 o 
  -1   8   4        3.95        6.37      2.90 o 
   0   8   4       14.99       22.26      4.87 o 
   1   8   4        1.42        3.09      2.24 o 
   2   8   4        0.81        0.31      1.49 o 
   3   8   4        0.51        2.13      1.87 o 
  -6  -8   5        6.35        5.80      2.82 o 
  -5  -8   5        2.41        3.56      2.40 o 
  -4  -8   5        1.19       -2.61      1.74 o 
  -9  -7   5        5.00        4.32      2.59 o 
  -8  -7   5        0.07        0.68      2.29 o 
  -7  -7   5        5.35        6.13      3.13 o 
  -6  -7   5        5.74        3.53      2.66 o 
  -5  -7   5        8.12        7.63      2.92 o 
  -4  -7   5       30.34       27.72      4.76 o 
  -3  -7   5       45.43       49.38      5.17 o 
 -10  -6   5       18.25       20.86      5.25 o 
  -9  -6   5        9.87       12.47      4.03 o 
  -8  -6   5       18.95       20.86      4.71 o 
  -7  -6   5       44.37       41.09      5.79 o 
  -6  -6   5       55.12       53.22      5.74 o 
  -5  -6   5        3.27        1.81      2.04 o 
  -4  -6   5       23.87       26.31      4.39 o 
  -3  -6   5       38.07       35.09      4.28 o 
  -2  -6   5       16.64       15.45      3.29 o 
 -11  -5   5       13.20       15.70      5.11 o 
 -10  -5   5        3.51        3.38      3.36 o 
  -9  -5   5       37.68       34.41      5.64 o 
  -8  -5   5       12.49        9.45      3.36 o 
  -7  -5   5       29.11       22.47      4.45 o 
  -6  -5   5       40.49       37.40      4.60 o 
  -5  -5   5      112.49       95.26      6.73 o 
  -4  -5   5       30.72       34.05      4.48 o 
  -3  -5   5      141.25      127.28      7.12 o 
  -2  -5   5      286.80      257.45      9.57 o 
  -1  -5   5      176.60      168.39      7.47 o 
   0  -5   5       67.13       63.45      4.35 o 
 -12  -4   5       20.49       18.10      5.17 o 
 -11  -4   5       57.30       51.04      6.90 o 
 -10  -4   5       27.58       27.22      5.17 o 
  -9  -4   5       58.20       51.24      5.73 o 
  -8  -4   5      130.56      117.44      7.82 o 
  -7  -4   5       12.93       12.52      3.31 o 
  -6  -4   5      138.84      117.91      7.21 o 
  -5  -4   5       46.19       41.15      4.32 o 
  -4  -4   5       74.58       65.85      5.05 o 
  -3  -4   5       33.53       33.52      3.62 o 
  -2  -4   5       14.99       15.80      2.77 o 
  -1  -4   5      216.12      224.57      8.02 o 
   0  -4   5      219.28      223.37      7.76 o 
   1  -4   5      137.56      144.28      5.97 o 
   8  -4   5       13.36       10.15      3.17 o 
 -13  -3   5        6.71        7.54      4.42 o 
 -12  -3   5        4.59        3.22      3.19 o 
 -11  -3   5        0.07        3.84      2.56 o 
 -10  -3   5        2.52        2.09      2.30 o 
  -9  -3   5       71.21       60.66      5.68 o 
  -8  -3   5       25.41       28.23      4.30 o 
  -7  -3   5       68.05       60.22      5.17 o 
  -6  -3   5      136.58      114.61      6.59 o 
  -5  -3   5      422.55      393.81     11.49 o 
  -4  -3   5      398.75      354.50     10.49 o 
  -3  -3   5      590.52      584.06     13.07 o 
  -2  -3   5       27.31       26.07      2.97 o 
  -1  -3   5       37.51       39.40      3.36 o 
   0  -3   5      402.19      448.96     10.41 o 
   1  -3   5       34.24       21.21      2.36 o 
   2  -3   5       72.90       79.70      4.23 o 
   5  -3   5      101.75       93.55      6.93 o 
   6  -3   5       56.36       41.36      5.77 o 
   7  -3   5       23.23       18.77      4.49 o 
   8  -3   5       19.01       18.11      5.00 o 
   9  -3   5       19.51       16.09      4.49 o 
 -13  -2   5        1.92        2.59      2.61 o 
 -12  -2   5        0.54       -1.89      1.36 o 
 -11  -2   5       18.16       18.54      5.10 o 
 -10  -2   5       30.53       31.89      6.39 o 
  -9  -2   5       42.62       43.11      4.69 o 
  -8  -2   5      265.36      283.42     55.12 o 
  -7  -2   5      187.67      182.00     31.29 o 
  -6  -2   5      174.86      199.70     31.28 o 
  -5  -2   5       24.06       25.13      6.46 o 
  -4  -2   5       89.59       88.28      4.95 o 
  -3  -2   5      321.61      367.23      9.65 o 
  -2  -2   5      157.99      179.72      6.53 o 
  -1  -2   5        2.05        1.90      1.13 o 
   0  -2   5      142.76      155.84      5.88 o 
   1  -2   5      106.55      109.86      4.95 o 
   2  -2   5       20.54       22.60      2.71 o 
   3  -2   5      337.07      303.67     30.92 o 
   4  -2   5      108.46       90.43      6.18 o 
   5  -2   5      173.84      140.62      8.04 o 
   6  -2   5       26.45       26.19      4.50 o 
   7  -2   5       10.46       11.00      3.30 o 
   8  -2   5        1.53        1.77      2.66 o 
   9  -2   5        1.98        0.12      3.15 o 
 -14  -1   5       14.26       16.17      4.05 o 
 -13  -1   5       15.92       31.89      5.31 o 
 -12  -1   5       15.76       14.56      4.06 o 
 -11  -1   5       25.58       30.93      5.70 o 
 -10  -1   5       25.87       29.21      4.61 o 
  -9  -1   5       65.14       66.48     14.88 o 
  -8  -1   5       76.10       81.55     18.57 o 
  -7  -1   5       22.26       24.29      6.33 o 
  -6  -1   5       57.68       46.56      3.77 o 
  -5  -1   5      243.45      304.46     35.91 o 
  -4  -1   5      291.00      342.38     23.93 o 
  -3  -1   5      502.41      525.99     11.00 o 
  -2  -1   5      343.53      416.65      9.59 o 
  -1  -1   5      668.40      745.09     12.93 o 
   0  -1   5      370.87      427.47      9.68 o 
   1  -1   5      123.04      137.92      5.55 o 
   2  -1   5       71.51       69.12     13.09 o 
   3  -1   5       85.96       87.16     12.58 o 
   4  -1   5       22.73       23.49      3.39 o 
   5  -1   5        7.71        6.41      1.86 o 
   6  -1   5       33.87       36.79      5.03 o 
   7  -1   5       10.20       12.99      3.80 o 
   8  -1   5       18.78       21.16      4.94 o 
   9  -1   5        9.32        7.70      3.77 o 
 -14   0   5        2.30        3.11      2.67 o 
 -13   0   5       23.83       33.62      5.68 o 
 -12   0   5        0.14        1.01      2.09 o 
 -11   0   5       33.58       42.47      4.85 o 
 -10   0   5      142.41      132.90     26.28 o 
  -9   0   5       75.17       74.61     11.59 o 
  -8   0   5       58.60       65.31     11.00 o 
  -7   0   5        0.05        0.57      0.76 o 
  -6   0   5      554.92      557.79     35.80 o 
  -5   0   5      362.68      393.51      7.03 o 
  -4   0   5      124.68      136.28      5.49 o 
  -3   0   5     1030.84      916.44    224.32 o 
  -2   0   5       11.09       11.96      2.01 o 
  -1   0   5      316.32      398.56     11.83 o 
   0   0   5      435.27      483.06     26.78 o 
   1   0   5        0.03        0.36      0.53 o 
   2   0   5      294.59      297.57     22.80 o 
   3   0   5      108.70       99.42      8.18 o 
   4   0   5        0.24        0.62      0.75 o 
   5   0   5        4.15        6.50      1.63 o 
   6   0   5       23.69       23.54      2.70 o 
   7   0   5       45.10       51.33      5.45 o 
   8   0   5        2.78        6.27      3.15 o 
   9   0   5        0.03        2.88      3.36 o 
  10   0   5        3.70        8.09      3.32 o 
 -14   1   5       13.91       16.76      4.16 o 
 -13   1   5       15.93       22.90      4.98 o 
 -12   1   5       16.12       23.19      4.64 o 
 -11   1   5       25.12       37.48      5.35 o 
 -10   1   5       25.69       28.23      4.43 o 
  -9   1   5       65.30       76.95      5.87 o 
  -8   1   5       76.01       70.45      7.24 o 
  -7   1   5       23.56       23.40      3.68 o 
  -6   1   5       54.59       51.51      2.57 o 
  -5   1   5      234.49      248.29     19.32 o 
  -4   1   5      302.63      296.88     49.35 o 
  -3   1   5      499.32      579.87     40.67 o 
  -2   1   5      335.44      412.84     13.78 o 
  -1   1   5      663.14      726.83      9.28 o 
   0   1   5      371.90      364.23     30.06 o 
   1   1   5      119.53      117.90      4.49 o 
   2   1   5       69.96       66.87      2.48 o 
   3   1   5       85.98       87.31      4.69 o 
   4   1   5       22.35       25.02      1.95 o 
   5   1   5        7.23        8.41      1.40 o 
   6   1   5       35.30       40.11      3.24 o 
   7   1   5        9.23       12.30      2.29 o 
   8   1   5       18.81       21.74      4.89 o 
   9   1   5        9.62       13.18      4.76 o 
 -13   2   5        1.91        4.26      2.72 o 
 -12   2   5        0.60        1.67      2.30 o 
 -11   2   5       18.14       20.44      4.54 o 
 -10   2   5       28.79       35.18      5.11 o 
  -9   2   5       43.55       44.67      4.91 o 
  -8   2   5      262.84      267.32     10.28 o 
  -7   2   5      183.61      168.23      5.16 o 
  -6   2   5      173.01      179.36     10.18 o 
  -5   2   5       24.84       18.94      1.42 o 
  -4   2   5       90.73       97.97     11.96 o 
  -3   2   5      321.32      433.12      7.07 o 
  -2   2   5      157.39      180.26      4.68 o 
  -1   2   5        2.29        1.75      0.93 o 
   0   2   5      146.91      146.77      6.70 o 
   1   2   5      109.09      104.84      2.89 o 
   2   2   5       19.47       21.18      1.66 o 
   3   2   5      330.63      314.87     16.96 o 
   4   2   5      106.19       95.91      3.47 o 
   5   2   5      172.65      164.44      8.86 o 
   6   2   5       25.43       24.41      2.34 o 
   7   2   5       10.36       11.52      2.26 o 
   8   2   5        1.62        2.36      1.82 o 
   9   2   5        1.95       -4.37      2.92 o 
 -13   3   5        6.53       10.48      3.68 o 
 -12   3   5        4.40        4.67      2.98 o 
 -11   3   5        0.04       -1.16      2.30 o 
 -10   3   5        2.48        1.11      2.49 o 
  -9   3   5       71.22       73.30      6.34 o 
  -8   3   5       25.69       26.65      4.47 o 
  -7   3   5       66.15       61.29      5.18 o 
  -6   3   5      136.00      145.33     12.87 o 
  -5   3   5      423.95      481.91     46.67 o 
  -4   3   5      398.09      391.83     44.32 o 
  -3   3   5      586.49      677.56     29.39 o 
  -2   3   5       29.89       30.08      2.26 o 
  -1   3   5       35.81       32.92      2.44 o 
   0   3   5      395.69      405.35     17.09 o 
   1   3   5       34.51       39.38      6.31 o 
   2   3   5       73.27       71.93      6.68 o 
   3   3   5       38.63       35.96      4.46 o 
   4   3   5       43.82       47.07      5.32 o 
   5   3   5      100.83      104.49     12.56 o 
   6   3   5       57.00       49.90      4.89 o 
   7   3   5       23.31       23.50      2.80 o 
   8   3   5       18.82       23.79      8.94 o 
   9   3   5       19.45       25.55      3.69 o 
 -12   4   5       20.78       29.08      5.57 o 
 -11   4   5       57.75       63.31      6.69 o 
 -10   4   5       27.66       29.75      5.39 o 
  -9   4   5       56.81       62.50      6.21 o 
  -8   4   5      128.18      122.06      7.90 o 
  -7   4   5       12.00       11.52      3.27 o 
  -6   4   5      139.44      146.65     21.09 o 
  -5   4   5       47.03       50.73      2.62 o 
  -4   4   5       75.49       78.25      7.67 o 
  -3   4   5       33.65       32.36      2.45 o 
  -2   4   5       14.66       14.86      2.02 o 
  -1   4   5      218.03      217.04     12.58 o 
   0   4   5      221.03      217.37     20.00 o 
   1   4   5      140.52      128.29     10.87 o 
   2   4   5      283.45      261.51     21.80 o 
   3   4   5      112.70       98.71      4.79 o 
   4   4   5       31.09       26.36      3.09 o 
   5   4   5       86.29       73.76      4.46 o 
   6   4   5       20.84       16.32      2.73 o 
   7   4   5        3.95        6.15      1.92 o 
   8   4   5       13.51       11.18      3.73 o 
 -11   5   5       13.32       15.02      5.10 o 
 -10   5   5        3.41        4.91      3.65 o 
  -9   5   5       37.63       38.26      6.33 o 
  -8   5   5       12.54       10.82      3.82 o 
  -7   5   5       28.24       24.31      4.57 o 
  -6   5   5       41.36       40.03      4.89 o 
  -5   5   5      110.49      101.10     14.24 o 
  -4   5   5       29.21       29.11      5.01 o 
  -3   5   5      144.09      149.94     14.87 o 
  -2   5   5      292.10      301.92     37.61 o 
  -1   5   5      179.27      183.04     12.67 o 
   0   5   5       68.86       75.41      5.76 o 
   1   5   5       45.57       52.44      3.61 o 
   2   5   5       36.57       34.35      3.82 o 
   3   5   5       15.50       13.11      2.40 o 
   4   5   5       23.00       21.63      3.05 o 
   5   5   5        0.79        1.20      1.33 o 
   6   5   5       30.54       26.00      3.51 o 
   7   5   5       10.57        8.70      2.09 o 
 -10   6   5       17.96       23.61      6.17 o 
  -9   6   5       10.00       21.25      5.74 o 
  -8   6   5       20.14       25.38      5.35 o 
  -7   6   5       44.57       48.53      6.00 o 
  -6   6   5       54.85       51.28      5.78 o 
  -5   6   5        3.52        3.35      2.68 o 
  -4   6   5       24.40       28.57      6.82 o 
  -3   6   5       38.06       42.09      3.42 o 
  -2   6   5       16.67       24.24      5.14 o 
  -1   6   5        5.43        5.46      1.66 o 
   0   6   5       41.88       45.87      3.48 o 
   1   6   5       25.64       25.89      3.17 o 
   2   6   5       29.76       27.99      3.45 o 
   3   6   5       47.71       43.92      4.05 o 
   4   6   5       33.19       28.72      6.07 o 
   5   6   5        8.61        8.69      2.28 o 
   6   6   5        5.91        4.89      1.77 o 
  -9   7   5        4.99        7.28      3.47 o 
  -8   7   5        0.06       -0.38      3.03 o 
  -7   7   5        5.28        8.48      4.12 o 
  -6   7   5        5.76        6.98      3.69 o 
  -5   7   5        8.40       11.03      4.01 o 
  -4   7   5       30.97       26.50      5.19 o 
  -3   7   5       45.77       52.15      4.96 o 
  -2   7   5        2.05        1.13      1.94 o 
  -1   7   5       16.77       19.48      2.93 o 
   0   7   5       12.63       13.75      2.70 o 
   1   7   5        1.35        2.97      1.96 o 
   2   7   5        1.65        2.31      1.85 o 
   3   7   5        1.13        0.42      1.80 o 
   4   7   5        0.10        0.11      1.38 o 
  -6   8   5        6.29        9.01      3.96 o 
  -5   8   5        2.48        2.09      3.37 o 
  -4   8   5        1.22       -2.09      3.71 o 
  -3   8   5        1.81        3.94      3.49 o 
  -2   8   5        6.22        4.53      2.32 o 
  -1   8   5        0.13       -0.80      2.77 o 
   0   8   5        5.23        5.88      3.17 o 
   1   8   5        8.34       13.42      3.02 o 
   2   8   5        2.27        5.07      2.00 o 
  -6  -8   6        3.11        6.70      3.12 o 
  -5  -8   6        8.67       10.08      3.50 o 
  -8  -7   6       17.93       19.19      4.53 o 
  -7  -7   6       13.15       16.13      4.32 o 
  -6  -7   6       20.25       23.25      4.89 o 
  -5  -7   6        8.34       14.85      4.06 o 
  -4  -7   6        2.02        2.60      2.18 o 
  -3  -7   6        2.29        3.50      2.21 o 
 -10  -6   6        2.90        1.81      3.40 o 
  -9  -6   6        5.66        3.54      2.77 o 
  -8  -6   6        3.83        5.95      2.99 o 
  -7  -6   6        3.48        1.84      2.39 o 
  -6  -6   6        6.18        4.89      2.99 o 
  -5  -6   6        6.84        9.80      3.22 o 
  -4  -6   6       29.25       24.83      4.39 o 
  -3  -6   6       69.25       62.48      5.60 o 
  -2  -6   6       52.73       47.49      4.94 o 
 -11  -5   6       18.07       17.79      5.23 o 
 -10  -5   6       24.39       24.62      5.53 o 
  -9  -5   6        3.09        3.81      3.07 o 
  -8  -5   6       15.59       16.55      4.12 o 
  -7  -5   6       45.93       43.97      5.15 o 
  -6  -5   6      147.04      127.41      8.08 o 
  -5  -5   6      140.82      124.57      7.75 o 
  -4  -5   6      104.24       90.79      6.46 o 
  -3  -5   6       64.18       54.61      5.03 o 
  -2  -5   6       30.33       27.57      3.83 o 
  -1  -5   6        5.70        3.38      2.05 o 
 -12  -4   6       23.90       20.76      5.64 o 
 -11  -4   6       19.99       17.30      4.72 o 
 -10  -4   6       17.30       15.37      4.21 o 
  -9  -4   6       97.75       82.49      6.96 o 
  -8  -4   6       51.31       53.64      5.64 o 
  -7  -4   6        6.25        5.27      2.61 o 
  -6  -4   6       24.50       27.77      4.27 o 
  -5  -4   6      130.34      114.21      6.99 o 
  -4  -4   6      141.17      126.47      7.03 o 
  -3  -4   6       62.10       56.23      4.79 o 
  -2  -4   6       66.42       65.95      4.93 o 
  -1  -4   6      203.42      195.49      7.91 o 
   0  -4   6       63.86       67.77      4.65 o 
 -13  -3   6        0.54       -1.65      3.72 o 
 -12  -3   6        3.29        2.68      3.03 o 
 -11  -3   6        7.06        2.08      2.55 o 
 -10  -3   6       13.45       12.59      3.50 o 
  -9  -3   6       18.33       18.33      3.97 o 
  -8  -3   6      255.10      205.47      9.68 o 
  -7  -3   6      164.54      135.41      7.68 o 
  -6  -3   6      171.20      146.42      7.62 o 
  -5  -3   6       81.66       68.05      5.17 o 
  -4  -3   6      196.47      181.15      7.84 o 
  -3  -3   6       55.21       57.17      4.47 o 
  -2  -3   6       61.14       60.05      4.43 o 
  -1  -3   6      165.60      162.12      6.87 o 
   0  -3   6       42.39       40.97      3.57 o 
   1  -3   6       35.26       42.01      3.57 o 
   5  -3   6      104.21       84.20      6.92 o 
   6  -3   6       38.03       38.29      5.96 o 
   7  -3   6        9.72        9.33      4.28 o 
   8  -3   6       19.29       22.15      5.44 o 
 -12  -2   6        4.17        4.96      3.07 o 
 -11  -2   6       30.12       30.06      4.87 o 
 -10  -2   6        0.44        3.41      2.11 o 
  -9  -2   6       65.41       61.71      5.53 o 
  -8  -2   6        4.64        3.33      2.10 o 
  -7  -2   6       43.34       38.42      4.10 o 
  -6  -2   6       34.32       28.43      3.46 o 
  -5  -2   6      124.19      112.92      6.05 o 
  -4  -2   6       42.70       40.59      3.70 o 
  -3  -2   6      642.30      644.80     13.72 o 
  -2  -2   6      338.86      374.93     10.19 o 
  -1  -2   6      382.90      420.55     10.69 o 
   0  -2   6      198.76      246.13      8.11 o 
   1  -2   6       64.47       70.24      4.47 o 
   2  -2   6       40.48       47.54      3.92 o 
   3  -2   6       26.24       22.76      2.35 o 
   4  -2   6       28.83       25.01      4.20 o 
   5  -2   6       11.38        7.66      3.08 o 
   6  -2   6       52.15       42.25      5.88 o 
   7  -2   6       13.64        9.34      3.77 o 
   8  -2   6       13.12       13.81      4.37 o 
 -14  -1   6        4.83       12.31      3.24 o 
 -13  -1   6        0.07        0.51      2.16 o 
 -12  -1   6        3.46        7.33      2.73 o 
 -11  -1   6       20.24       24.77      6.18 o 
 -10  -1   6       56.32       50.74     11.94 o 
  -9  -1   6       30.94       29.75      3.39 o 
  -8  -1   6      177.84      186.06     37.00 o 
  -7  -1   6        5.59        3.88      2.93 o 
  -6  -1   6      344.32      379.55     45.42 o 
  -5  -1   6       20.21       21.33      2.95 o 
  -4  -1   6       87.41       95.10      5.22 o 
  -3  -1   6      464.62      543.23     12.11 o 
  -2  -1   6       25.93       30.45      3.08 o 
  -1  -1   6       28.02       29.17      3.00 o 
   0  -1   6       60.15       68.36      4.39 o 
   1  -1   6       60.68       62.55      4.25 o 
   2  -1   6       33.76       34.94      6.12 o 
   3  -1   6      205.32      188.01     26.23 o 
   4  -1   6       89.74       91.47     11.17 o 
   5  -1   6      153.58      125.01      7.66 o 
   6  -1   6        5.78        6.07      2.78 o 
   7  -1   6       19.43       13.89      4.16 o 
   8  -1   6        1.32        4.11      3.55 o 
   9  -1   6        0.83        1.90      2.73 o 
 -14   0   6       12.17       18.98      4.34 o 
 -13   0   6        5.57        7.18      3.16 o 
 -12   0   6        3.67        3.27      2.48 o 
 -11   0   6       58.57       67.27      5.94 o 
 -10   0   6        8.33        9.04      2.24 o 
  -9   0   6       12.20       16.45      4.10 o 
  -8   0   6        8.58        9.94      1.72 o 
  -7   0   6        7.48       11.89      2.72 o 
  -6   0   6       39.56       44.58      2.48 o 
  -5   0   6      254.21      255.10      8.25 o 
  -4   0   6      171.79      174.91     18.53 o 
  -3   0   6      544.25      635.49     12.91 o 
  -2   0   6      282.91      305.12      8.86 o 
  -1   0   6      160.42      174.13      8.50 o 
   0   0   6       62.87       62.18      3.22 o 
   1   0   6        7.52        8.53      1.75 o 
   2   0   6      122.24      124.96     12.65 o 
   3   0   6        0.63        0.16      0.78 o 
   4   0   6       45.65       47.52      3.03 o 
   5   0   6        0.26        0.97      1.17 o 
   6   0   6        0.15        2.05      2.16 o 
   7   0   6       28.15       26.41      4.96 o 
   8   0   6       17.59       21.38      5.15 o 
   9   0   6        0.10        1.68      3.00 o 
 -14   1   6        4.79        2.71      2.70 o 
 -13   1   6        0.07        1.46      2.63 o 
 -12   1   6        3.34        3.32      2.49 o 
 -11   1   6       20.10       25.32      4.57 o 
 -10   1   6       54.39       56.20      5.35 o 
  -9   1   6       30.66       25.89      2.45 o 
  -8   1   6      180.85      165.98      9.10 o 
  -7   1   6        4.38        5.91      1.47 o 
  -6   1   6      345.84      334.75     17.53 o 
  -5   1   6       18.81       15.13      1.70 o 
  -4   1   6       85.85       83.37     12.63 o 
  -3   1   6      457.33      585.13     28.74 o 
  -2   1   6       25.13       27.16      2.16 o 
  -1   1   6       28.11       33.24      2.32 o 
   0   1   6       58.75       57.48      7.83 o 
   1   1   6       60.30       56.28      3.90 o 
   2   1   6       32.32       33.06      2.00 o 
   3   1   6      204.22      184.00      6.91 o 
   4   1   6       90.16       84.68      3.28 o 
   5   1   6      156.54      141.85      4.37 o 
   6   1   6        5.37        3.47      2.31 o 
   7   1   6       18.87       22.01      4.56 o 
   8   1   6        1.30        3.70      3.34 o 
   9   1   6        0.74        3.25      2.99 o 
 -13   2   6       13.61       16.13      4.25 o 
 -12   2   6        4.19        7.67      3.26 o 
 -11   2   6       29.87       32.61      5.32 o 
 -10   2   6        0.28        0.94      2.12 o 
  -9   2   6       65.52       71.09      5.97 o 
  -8   2   6        4.90        5.21      1.38 o 
  -7   2   6       43.37       45.44      4.04 o 
  -6   2   6       34.91       34.10      2.42 o 
  -5   2   6      126.14      127.92     11.37 o 
  -4   2   6       44.13       43.84      3.73 o 
  -3   2   6      643.62      694.51      9.92 o 
  -2   2   6      329.17      380.89     11.41 o 
  -1   2   6      372.71      396.06     19.78 o 
   0   2   6      194.12      206.40      8.64 o 
   1   2   6       65.14       60.09      2.40 o 
   2   2   6       41.07       37.20      2.11 o 
   3   2   6       27.24       25.87      2.09 o 
   4   2   6       29.11       32.67      2.39 o 
   5   2   6       11.45       11.20      1.75 o 
   6   2   6       52.76       52.47      2.97 o 
   7   2   6       14.13       13.98      2.74 o 
   8   2   6       13.07       15.37      2.99 o 
 -13   3   6        0.54        4.49      3.19 o 
 -12   3   6        3.41        7.90      3.47 o 
 -11   3   6        7.48       11.91      3.79 o 
 -10   3   6       13.21       18.74      4.36 o 
  -9   3   6       18.43       18.66      4.30 o 
  -8   3   6      254.67      233.46     10.21 o 
  -7   3   6      160.66      124.23      7.27 o 
  -6   3   6      170.14      186.07     17.66 o 
  -5   3   6       82.02       82.81      7.61 o 
  -4   3   6      194.00      193.96     22.04 o 
  -3   3   6       54.71       58.23      3.14 o 
  -2   3   6       61.91       61.49      6.08 o 
  -1   3   6      166.00      148.84     14.02 o 
   0   3   6       43.29       43.78      2.94 o 
   1   3   6       35.00       34.75      2.78 o 
   2   3   6       45.46       42.30      3.10 o 
   3   3   6       31.06       31.71      2.98 o 
   4   3   6       73.58       68.36      4.24 o 
   5   3   6      103.85       97.17      5.01 o 
   6   3   6       38.38       36.78      3.82 o 
   7   3   6        9.70        9.37      3.11 o 
   8   3   6       19.44       16.10      4.15 o 
 -12   4   6       24.20       31.06      5.60 o 
 -11   4   6       20.64       25.18      5.31 o 
 -10   4   6       17.37       12.68      3.96 o 
  -9   4   6       97.81       98.21      7.52 o 
  -8   4   6       50.65       51.47      5.46 o 
  -7   4   6        6.26        8.33      2.74 o 
  -6   4   6       25.07       31.33      4.45 o 
  -5   4   6      130.09      138.48     11.59 o 
  -4   4   6      139.88      127.30     12.23 o 
  -3   4   6       58.36       62.24      3.40 o 
  -2   4   6       65.53       75.45      3.77 o 
  -1   4   6      206.43      199.96     12.46 o 
   0   4   6       65.51       69.03      7.12 o 
   1   4   6       75.78       67.91      5.86 o 
   2   4   6      281.27      257.82     10.07 o 
   3   4   6       14.03       14.34      2.53 o 
   4   4   6       31.72       29.58      3.42 o 
   5   4   6        5.52        4.32      1.64 o 
   6   4   6       18.54       14.94      2.76 o 
   7   4   6        3.54        4.14      1.67 o 
 -11   5   6       17.90       16.79      4.19 o 
 -10   5   6       25.22       36.30      6.19 o 
  -9   5   6        3.11        1.14      2.53 o 
  -8   5   6       15.15       15.90      4.03 o 
  -7   5   6       48.25       42.69      5.68 o 
  -6   5   6      148.77      124.85      8.14 o 
  -5   5   6      137.72      128.97     27.86 o 
  -4   5   6      104.70      104.64      8.31 o 
  -3   5   6       64.91       64.82      4.26 o 
  -2   5   6       29.87       32.84      2.87 o 
  -1   5   6        5.70        6.04      1.73 o 
   0   5   6       54.49       56.31      7.62 o 
   1   5   6        5.05        4.76      1.80 o 
   2   5   6       15.58       15.84      2.73 o 
   3   5   6       41.15       42.33      5.17 o 
   4   5   6       25.45       24.54      3.39 o 
   5   5   6        6.31        5.92      1.96 o 
   6   5   6       11.93       12.34      2.50 o 
 -10   6   6        2.92        6.12      4.18 o 
  -9   6   6        5.96       11.84      4.50 o 
  -8   6   6        3.86        4.42      3.36 o 
  -7   6   6        3.46        2.81      2.79 o 
  -6   6   6        6.07       10.75      3.75 o 
  -5   6   6        6.86        6.08      3.44 o 
  -4   6   6       30.56       36.92      3.40 o 
  -3   6   6       70.10       76.34      8.93 o 
  -2   6   6       52.16       59.81      5.98 o 
  -1   6   6       46.93       60.87      8.53 o 
   0   6   6       53.03       59.03      6.97 o 
   1   6   6       15.50       16.95      2.93 o 
   2   6   6        9.28        8.31      7.46 o 
   3   6   6       12.08        9.72      2.49 o 
   4   6   6        7.32        7.22      2.29 o 
   5   6   6        0.06        1.12      1.54 o 
  -8   7   6       18.19       23.32      5.92 o 
  -7   7   6       13.19       14.95      4.92 o 
  -6   7   6       20.51       19.76      5.31 o 
  -5   7   6        8.42        8.43      3.86 o 
  -4   7   6        2.02        0.69      2.66 o 
  -3   7   6        2.10        1.63      1.67 o 
  -2   7   6        0.25        0.18      1.92 o 
  -1   7   6        0.45        0.65      1.65 o 
   0   7   6        1.96        3.78      1.89 o 
   1   7   6        5.22        5.90      2.21 o 
   2   7   6        4.33        4.48      2.20 o 
   3   7   6        9.53        8.88      2.41 o 
  -6   8   6        3.07        4.35      2.91 o 
  -5   8   6        8.62       11.03      4.21 o 
  -4   8   6       12.53       18.39      4.97 o 
  -3   8   6       21.13       23.66      5.64 o 
  -2   8   6        2.76        2.86      2.67 o 
  -1   8   6        1.39        2.67      2.97 o 
   0   8   6        7.66       11.68      2.58 o 
  -8  -7   7        1.58        3.74      2.65 o 
  -7  -7   7        7.90       10.66      3.67 o 
  -6  -7   7        1.02        1.45      2.43 o 
  -5  -7   7        5.84        6.57      2.95 o 
  -4  -7   7        2.98        2.08      2.14 o 
 -10  -6   7       12.67       11.69      4.01 o 
  -9  -6   7        6.79        4.71      2.94 o 
  -8  -6   7        5.70        8.45      3.46 o 
  -7  -6   7       21.88       19.33      4.45 o 
  -6  -6   7       33.74       33.38      5.43 o 
  -5  -6   7        1.06        2.37      2.30 o 
  -4  -6   7       18.08       12.67      3.62 o 
  -3  -6   7       46.38       45.58      5.00 o 
  -2  -6   7        6.53        6.58      2.50 o 
 -11  -5   7       41.47       38.46      6.61 o 
 -10  -5   7       14.49       13.32      4.58 o 
  -9  -5   7       24.69       21.08      4.93 o 
  -8  -5   7       15.09       17.33      4.22 o 
  -7  -5   7       18.06       15.35      3.96 o 
  -6  -5   7        2.20        4.03      2.42 o 
  -5  -5   7        2.11        1.56      2.02 o 
  -4  -5   7       77.16       69.35      5.86 o 
  -3  -5   7       24.53       23.93      3.98 o 
  -2  -5   7       12.07       11.60      3.04 o 
  -1  -5   7       50.91       49.22      4.75 o 
 -12  -4   7        3.49        3.95      3.67 o 
 -11  -4   7        3.33        2.91      3.12 o 
 -10  -4   7        1.94        2.98      2.85 o 
  -9  -4   7        4.63        4.90      3.00 o 
  -8  -4   7       65.10       55.56      5.78 o 
  -7  -4   7       13.71       10.37      3.24 o 
  -6  -4   7      110.86       95.54      6.83 o 
  -5  -4   7      172.51      143.02      8.02 o 
  -4  -4   7       56.99       55.11      5.13 o 
  -3  -4   7       88.25       86.53      6.04 o 
  -2  -4   7      127.62      127.12      7.00 o 
  -1  -4   7       29.62       33.89      3.92 o 
   0  -4   7       14.84       15.84      3.02 o 
 -13  -3   7        8.96        7.18      4.33 o 
 -12  -3   7       20.18       21.56      5.28 o 
 -11  -3   7       26.55       28.74      5.26 o 
 -10  -3   7       11.33       10.87      3.67 o 
  -9  -3   7       81.49       81.76      6.73 o 
  -8  -3   7       84.61       66.73      5.98 o 
  -7  -3   7       19.36       16.21      3.54 o 
  -6  -3   7       71.35       60.93      5.31 o 
  -5  -3   7        3.48        2.44      1.83 o 
  -4  -3   7       23.53       26.80      3.88 o 
  -3  -3   7      291.32      266.12      9.72 o 
  -2  -3   7        1.88        2.28      1.65 o 
  -1  -3   7      112.32      115.54      6.22 o 
   0  -3   7       88.15       94.47      5.61 o 
   1  -3   7       48.24       64.02      4.64 o 
   7  -3   7        1.49        5.33      3.10 o 
 -12  -2   7        5.45        2.91      2.73 o 
 -11  -2   7       14.71       20.33      4.32 o 
 -10  -2   7       21.17       21.09      4.24 o 
  -9  -2   7       42.85       41.33      4.83 o 
  -8  -2   7      173.04      139.43      7.88 o 
  -7  -2   7       55.71       49.97      4.86 o 
  -6  -2   7      314.56      268.45     10.07 o 
  -5  -2   7       44.20       35.80      3.92 o 
  -4  -2   7       42.00       41.63      4.07 o 
  -3  -2   7      437.08      434.35     11.96 o 
  -2  -2   7       57.33       61.66      4.57 o 
  -1  -2   7       45.71       54.57      4.34 o 
   0  -2   7       64.01       72.47      4.91 o 
   1  -2   7       38.23       44.26      4.04 o 
   2  -2   7       13.44       13.10      2.85 o 
   3  -2   7       38.27       38.18      3.82 o 
   4  -2   7       10.60        7.09      2.76 o 
   5  -2   7       79.44       68.60      6.42 o 
   6  -2   7       34.77       37.07      5.99 o 
   7  -2   7        8.76       11.73      4.51 o 
   8  -2   7        9.66        7.49      3.39 o 
 -11  -1   7       55.47       47.81      5.21 o 
 -10  -1   7       41.01       44.45      6.13 o 
  -9  -1   7       88.84      100.97     18.80 o 
  -8  -1   7        6.24        5.65      1.34 o 
  -7  -1   7       13.32       20.21      4.30 o 
  -6  -1   7       28.52       36.60      7.47 o 
  -5  -1   7      304.88      314.55     12.58 o 
  -4  -1   7       44.95       44.75      3.96 o 
  -3  -1   7      122.53      125.57      6.25 o 
  -2  -1   7      190.42      196.98      7.80 o 
  -1  -1   7      153.50      162.12      7.12 o 
   0  -1   7      267.68      298.56      9.68 o 
   1  -1   7       76.25       84.16      5.31 o 
   2  -1   7       73.34       66.35      4.90 o 
   3  -1   7       46.69       49.42      5.34 o 
   4  -1   7       28.04       31.90      4.68 o 
   5  -1   7        2.94        3.34      2.44 o 
   6  -1   7        6.75        5.68      3.01 o 
   7  -1   7        2.46        2.69      3.37 o 
   8  -1   7        5.87        7.56      3.81 o 
 -14   0   7        4.87        7.02      3.03 o 
 -13   0   7        1.28        6.58      2.70 o 
 -12   0   7        1.21        3.42      2.44 o 
 -11   0   7       16.79       20.09      4.07 o 
 -10   0   7       95.57       91.96     14.22 o 
  -9   0   7        0.80        0.68      1.16 o 
  -8   0   7      117.10      113.29      9.88 o 
  -7   0   7       30.84       32.60      3.49 o 
  -6   0   7      144.02      137.53      6.67 o 
  -5   0   7       31.81       31.67      2.10 o 
  -4   0   7      431.10      382.68     64.52 o 
  -3   0   7      101.11      109.28      5.81 o 
  -2   0   7       14.54       17.10      2.91 o 
  -1   0   7      102.57      109.04      5.91 o 
   0   0   7       10.67       13.37      1.98 o 
   1   0   7       87.14       82.08      8.38 o 
   2   0   7       46.57       42.62      4.57 o 
   3   0   7      120.02      115.53      9.68 o 
   4   0   7       60.26       64.99      3.43 o 
   5   0   7        0.04        1.71      1.36 o 
   6   0   7       25.90       25.13      4.75 o 
   7   0   7       22.38       18.51      4.83 o 
   8   0   7        7.57        9.07      4.06 o 
 -14   1   7        2.39        5.11      2.76 o 
 -13   1   7       10.62       12.81      3.89 o 
 -12   1   7        9.63       13.73      3.79 o 
 -11   1   7       53.91       63.25      5.86 o 
 -10   1   7       40.53       50.34      5.09 o 
  -9   1   7       88.86       87.65      9.09 o 
  -8   1   7        5.80        4.88      1.57 o 
  -7   1   7       14.16       15.37      1.99 o 
  -6   1   7       29.12       30.13      2.27 o 
  -5   1   7      305.10      284.97     28.65 o 
  -4   1   7       46.36       44.42      5.81 o 
  -3   1   7      122.50      126.78      5.00 o 
  -2   1   7      195.37      210.53      5.80 o 
  -1   1   7      152.73      166.00     10.79 o 
   0   1   7      265.29      269.63     12.05 o 
   1   1   7       74.93       66.87      3.65 o 
   2   1   7       73.72       66.92      4.15 o 
   3   1   7       44.77       41.36      3.52 o 
   4   1   7       28.94       31.24      2.40 o 
   5   1   7        3.08        3.55      1.51 o 
   6   1   7        6.65        8.17      2.04 o 
   7   1   7        2.50        3.34      3.00 o 
   8   1   7        5.82        3.70      3.81 o 
 -13   2   7        3.28        9.03      3.39 o 
 -12   2   7        5.45        5.34      2.85 o 
 -11   2   7       14.66       18.58      4.23 o 
 -10   2   7       20.76       23.60      4.32 o 
  -9   2   7       41.74       42.67      4.93 o 
  -8   2   7      175.44      161.00      5.28 o 
  -7   2   7       57.30       54.81      3.24 o 
  -6   2   7      314.86      294.17     33.91 o 
  -5   2   7       44.87       43.82      5.76 o 
  -4   2   7       45.10       45.71      4.29 o 
  -3   2   7      430.20      463.06     10.02 o 
  -2   2   7       54.66       54.90      6.45 o 
  -1   2   7       45.27       45.61      2.94 o 
   0   2   7       63.39       64.51      3.53 o 
   1   2   7       38.50       35.79      3.99 o 
   2   2   7       13.44       13.14      2.21 o 
   3   2   7       37.53       38.75      3.10 o 
   4   2   7       10.79       11.02      2.16 o 
   5   2   7       79.37       72.22      4.32 o 
   6   2   7       35.81       44.63      5.11 o 
   7   2   7        8.68        5.47      2.84 o 
 -13   3   7        8.70       12.38      3.69 o 
 -12   3   7       20.49       25.17      5.13 o 
 -11   3   7       26.99       28.41      5.28 o 
 -10   3   7       10.97        9.14      3.17 o 
  -9   3   7       82.01       75.09      6.30 o 
  -8   3   7       83.46       70.87      5.96 o 
  -7   3   7       18.51       20.43      2.35 o 
  -6   3   7       71.26       73.11      9.13 o 
  -5   3   7        3.58        3.06      1.05 o 
  -4   3   7       23.73       27.42      3.08 o 
  -3   3   7      290.06      279.56     15.31 o 
  -2   3   7        2.19        2.30      1.11 o 
  -1   3   7      116.21      112.97      4.72 o 
   0   3   7       88.32       90.01      7.38 o 
   1   3   7       48.89       48.14      3.40 o 
   2   3   7       40.22       35.70      3.24 o 
   3   3   7      102.63       93.85      5.34 o 
   4   3   7       65.67       66.27      4.85 o 
   5   3   7       19.64       22.53      3.17 o 
   6   3   7        3.05        4.20      1.73 o 
   7   3   7        1.53        1.73      2.33 o 
 -12   4   7        3.42        7.49      3.43 o 
 -11   4   7        3.35        5.09      3.03 o 
 -10   4   7        2.03        1.19      2.60 o 
  -9   4   7        4.35        4.44      2.63 o 
  -8   4   7       64.47       57.72      5.72 o 
  -7   4   7       12.48       10.73      3.22 o 
  -6   4   7      112.34      111.50     29.30 o 
  -5   4   7      173.82      177.19     24.54 o 
  -4   4   7       58.49       58.40      8.32 o 
  -3   4   7       90.11      103.84      4.86 o 
  -2   4   7      128.08      138.46     11.35 o 
  -1   4   7       28.85       32.36      3.04 o 
   0   4   7       14.46       14.38      2.47 o 
   1   4   7       19.29       18.68      2.83 o 
   2   4   7        1.08        0.92      1.35 o 
   3   4   7       20.14       20.99      3.17 o 
   4   4   7        2.56        3.84      1.85 o 
   5   4   7       13.92       14.06      2.74 o 
   6   4   7       14.88       12.43      2.57 o 
 -11   5   7       41.58       45.23      6.69 o 
 -10   5   7       14.59       24.36      5.43 o 
  -9   5   7       23.90       17.30      4.20 o 
  -8   5   7       15.79       18.89      4.32 o 
  -7   5   7       18.70       12.51      3.66 o 
  -6   5   7        2.11        4.74      1.75 o 
  -5   5   7        2.10        0.66      1.20 o 
  -4   5   7       76.33       87.59      9.70 o 
  -3   5   7       25.80       33.44      3.07 o 
  -2   5   7       13.05       16.50      2.55 o 
  -1   5   7       51.03       59.48      3.98 o 
   0   5   7      137.89      143.64     10.48 o 
   1   5   7       61.75       55.53      7.71 o 
   2   5   7       71.15       63.48      4.48 o 
   3   5   7        4.01        4.08      1.77 o 
   4   5   7        2.88        1.44      1.52 o 
   5   5   7        1.53        4.23      1.65 o 
 -10   6   7       12.53       17.26      4.31 o 
  -9   6   7        7.06        7.32      3.03 o 
  -8   6   7        5.86        5.91      3.08 o 
  -7   6   7       21.68       17.15      4.27 o 
  -6   6   7       34.41       32.12      5.43 o 
  -5   6   7        1.02        2.48      1.63 o 
  -4   6   7       17.72       15.91      3.06 o 
  -3   6   7       46.39       58.31      9.13 o 
  -2   6   7        6.95        8.26      2.18 o 
  -1   6   7       15.06       19.39      2.98 o 
   0   6   7        8.36       10.27      5.46 o 
   1   6   7        1.05        1.08      1.64 o 
   2   6   7        3.85        1.92      1.60 o 
   3   6   7       13.72       15.73      3.62 o 
   4   6   7       10.07        9.41      2.66 o 
  -8   7   7        1.78        4.22      2.99 o 
  -7   7   7        8.00       12.01      4.40 o 
  -6   7   7        1.04        2.67      3.10 o 
  -5   7   7        5.84        6.45      3.66 o 
  -4   7   7        3.12        4.06      2.16 o 
  -3   7   7        3.65        3.37      2.08 o 
  -2   7   7       30.06       38.47      6.17 o 
  -1   7   7       10.03       13.78      2.91 o 
   0   7   7       12.24       16.65      3.14 o 
   1   7   7       11.32       16.98      3.45 o 
   2   7   7       12.06       19.69      3.30 o 
  -4   8   7       15.63       20.77      4.96 o 
  -3   8   7        5.74        9.70      2.48 o 
  -2   8   7        0.40        0.91      2.44 o 
  -7  -7   8        4.53        7.13      2.93 o 
  -6  -7   8       34.25       37.52      5.95 o 
  -5  -7   8       17.12       20.18      4.62 o 
  -4  -7   8        3.12        2.65      2.35 o 
  -9  -6   8        4.70        4.65      2.89 o 
  -8  -6   8        7.33       10.55      3.84 o 
  -7  -6   8       16.17       13.66      3.68 o 
  -6  -6   8       18.95       19.50      4.60 o 
  -5  -6   8        5.96        9.20      3.37 o 
  -4  -6   8        7.98        6.55      3.06 o 
  -3  -6   8        0.58        3.15      2.11 o 
 -11  -5   8        0.30        3.96      3.47 o 
 -10  -5   8        1.87        1.09      3.04 o 
  -9  -5   8        2.83        1.32      2.30 o 
  -8  -5   8        0.94        0.89      2.16 o 
  -7  -5   8        8.66        8.44      3.19 o 
  -6  -5   8        6.28        5.55      2.75 o 
  -5  -5   8       36.97       36.40      5.16 o 
  -4  -5   8       52.02       38.24      5.16 o 
  -3  -5   8       50.28       42.14      4.86 o 
  -2  -5   8       13.26       13.21      3.28 o 
 -12  -4   8       12.54       10.37      4.16 o 
 -11  -4   8       26.41       20.83      5.25 o 
 -10  -4   8       14.18       18.28      4.77 o 
  -9  -4   8       12.35       10.44      3.68 o 
  -8  -4   8       41.55       36.13      5.54 o 
  -7  -4   8       15.92       12.81      3.46 o 
  -6  -4   8       74.64       66.22      5.94 o 
  -5  -4   8       10.62        9.31      3.07 o 
  -4  -4   8       93.33       90.70      6.60 o 
  -3  -4   8       23.66       22.05      3.92 o 
  -2  -4   8        7.97        9.36      2.93 o 
  -1  -4   8        6.48        4.98      2.28 o 
   0  -4   8       39.62       36.41      4.07 o 
 -13  -3   8        0.69        2.55      3.38 o 
 -12  -3   8        4.49        5.65      3.72 o 
 -11  -3   8       13.58       13.50      4.33 o 
 -10  -3   8       22.24       21.48      4.68 o 
  -9  -3   8       33.47       28.34      4.96 o 
  -8  -3   8       89.96       73.37      6.36 o 
  -7  -3   8        9.40        9.52      3.02 o 
  -6  -3   8       27.29       25.19      4.30 o 
  -5  -3   8      173.99      150.30      8.16 o 
  -4  -3   8      118.98      102.52      6.67 o 
  -3  -3   8        6.49        5.12      2.32 o 
  -2  -3   8       33.31       29.37      4.10 o 
  -1  -3   8      211.12      216.71      9.09 o 
   0  -3   8        2.12        2.09      1.84 o 
   1  -3   8        4.53        6.73      2.32 o 
 -13  -2   8       18.57       16.50      4.96 o 
 -12  -2   8        7.66        9.30      3.81 o 
 -11  -2   8        1.85        0.23      2.24 o 
 -10  -2   8       21.61       17.01      4.14 o 
  -9  -2   8       37.30       37.38      5.20 o 
  -8  -2   8       53.13       44.96      5.00 o 
  -7  -2   8      194.17      162.92      8.54 o 
  -6  -2   8      304.72      262.78     10.47 o 
  -5  -2   8       28.94       25.44      3.92 o 
  -4  -2   8       62.13       65.25      5.27 o 
  -3  -2   8       88.17       84.07      5.77 o 
  -2  -2   8      102.18      106.67      6.41 o 
  -1  -2   8      123.32      120.43      6.77 o 
   0  -2   8       34.99       34.27      4.02 o 
   1  -2   8       29.79       33.87      3.99 o 
   2  -2   8       64.58       62.76      5.15 o 
   6  -2   8        5.52        8.11      3.89 o 
   7  -2   8        0.68       -0.10      2.66 o 
 -12  -1   8        1.51        2.00      2.46 o 
 -11  -1   8        4.91        3.60      2.77 o 
 -10  -1   8       21.57       20.80      4.16 o 
  -9  -1   8       62.68       59.48      5.50 o 
  -8  -1   8       18.43       15.94      3.63 o 
  -7  -1   8        3.00        2.92      2.09 o 
  -6  -1   8       80.72       79.97      5.74 o 
  -5  -1   8       98.58       95.78      6.15 o 
  -4  -1   8      169.02      163.87      7.80 o 
  -3  -1   8      709.77      706.92     16.04 o 
  -2  -1   8       87.59       86.71      5.77 o 
  -1  -1   8      125.54      116.49      6.67 o 
   0  -1   8       22.37       28.96      3.97 o 
   1  -1   8       13.13       11.60      2.98 o 
   2  -1   8       15.72       15.63      3.37 o 
   3  -1   8        2.86        4.15      1.54 o 
   4  -1   8        8.52        6.72      2.85 o 
   5  -1   8       25.27       17.48      4.37 o 
   6  -1   8        7.84        9.15      4.10 o 
   7  -1   8        7.28        5.87      3.86 o 
 -11   0   8      169.24      173.00     30.82 o 
 -10   0   8       48.11       43.85      3.31 o 
  -9   0   8       27.30       28.89      2.76 o 
  -8   0   8       91.28       94.26     12.05 o 
  -7   0   8       27.37       15.97     11.13 o 
  -6   0   8        5.58        7.53      1.48 o 
  -5   0   8        0.27        0.99      0.83 o 
  -4   0   8      242.31      186.13     33.88 o 
  -3   0   8       73.06       68.64      5.17 o 
  -2   0   8        0.45       -0.13      1.48 o 
  -1   0   8       89.24       96.68      6.11 o 
   0   0   8      343.06      332.44     11.29 o 
   1   0   8      174.52      183.27      9.52 o 
   2   0   8      120.21      112.97     10.10 o 
   3   0   8      106.49       92.32      5.98 o 
   4   0   8        2.66        3.50      1.58 o 
   5   0   8       11.08       12.01      2.64 o 
   6   0   8        2.95        4.83      3.38 o 
   7   0   8        1.92        6.98      4.22 o 
 -14   1   8       17.64       19.74      4.44 o 
 -13   1   8        8.92       16.94      4.35 o 
 -12   1   8        1.73        6.01      2.64 o 
 -11   1   8        5.17        4.45      2.78 o 
 -10   1   8       21.73       25.38      4.30 o 
  -9   1   8       63.01       67.65      3.85 o 
  -8   1   8       19.18       24.58      2.69 o 
  -7   1   8        3.39        3.57      1.44 o 
  -6   1   8       81.82       83.11      9.40 o 
  -5   1   8       99.38       92.44     13.89 o 
  -4   1   8      164.73      146.07     25.78 o 
  -3   1   8      709.92      755.06     23.47 o 
  -2   1   8       89.33       93.79      7.67 o 
  -1   1   8      124.13      119.80      4.82 o 
   0   1   8       22.62       26.31      2.75 o 
   1   1   8       13.86       13.30      2.22 o 
   2   1   8       15.50       15.88      2.42 o 
   3   1   8        2.86        2.56      1.21 o 
   4   1   8        8.55        9.15      1.96 o 
   5   1   8       25.87       26.14      4.58 o 
   6   1   8        8.36        7.31      2.46 o 
 -13   2   8       18.87       19.11      4.61 o 
 -12   2   8        7.99       13.07      4.02 o 
 -11   2   8        2.05        1.58      2.28 o 
 -10   2   8       20.31       23.19      4.53 o 
  -9   2   8       37.13       41.50      4.95 o 
  -8   2   8       52.51       49.15      3.27 o 
  -7   2   8      191.32      182.52     21.10 o 
  -6   2   8      307.21      267.63     36.16 o 
  -5   2   8       29.85       28.66      3.11 o 
  -4   2   8       61.48       74.00      3.83 o 
  -3   2   8       88.54      101.13      4.49 o 
  -2   2   8      100.90      107.91      4.67 o 
  -1   2   8      126.34      118.26      4.95 o 
   0   2   8       37.20       33.76      2.84 o 
   1   2   8       28.54       31.40      3.16 o 
   2   2   8       64.19       56.59      3.74 o 
   3   2   8       50.40       42.99      3.41 o 
   4   2   8       50.50       43.52      3.54 o 
   5   2   8       49.97       52.59      5.17 o 
   6   2   8        5.44        8.73      3.19 o 
   7   2   8        0.68        1.63      1.69 o 
 -13   3   8        0.73        7.08      2.95 o 
 -12   3   8        4.50        4.32      2.97 o 
 -11   3   8       13.46       18.87      4.47 o 
 -10   3   8       22.08       25.85      4.92 o 
  -9   3   8       33.41       35.06      5.06 o 
  -8   3   8       90.00       73.29      6.03 o 
  -7   3   8       10.15       11.23      2.15 o 
  -6   3   8       27.78       27.75      3.73 o 
  -5   3   8      173.89      172.27     20.65 o 
  -4   3   8      119.24      130.75      7.90 o 
  -3   3   8        7.91        8.74      1.89 o 
  -2   3   8       32.44       34.28      3.09 o 
  -1   3   8      211.39      208.23     13.22 o 
   0   3   8        2.09        3.18      1.36 o 
   1   3   8        4.86        7.17      1.78 o 
   2   3   8       62.48       60.16      4.01 o 
   3   3   8        1.53        2.18      1.44 o 
   4   3   8        2.48        5.25      1.70 o 
   5   3   8        7.39        6.22      1.99 o 
   6   3   8       13.41       18.23      4.64 o 
 -12   4   8       12.94       19.66      4.65 o 
 -11   4   8       26.81       23.31      5.25 o 
 -10   4   8       14.75       19.00      4.43 o 
  -9   4   8       11.92       14.07      3.89 o 
  -8   4   8       41.03       41.45      5.01 o 
  -7   4   8       15.38       16.57      3.69 o 
  -6   4   8       73.60       82.53     10.09 o 
  -5   4   8       10.48       10.46      1.74 o 
  -4   4   8       94.02      104.11      4.84 o 
  -3   4   8       23.40       26.32      2.98 o 
  -2   4   8        7.90        9.23      2.14 o 
  -1   4   8        6.29        6.27      1.82 o 
   0   4   8       40.54       39.83      3.40 o 
   1   4   8       52.90       50.16      4.48 o 
   2   4   8       47.53       42.17      3.82 o 
   3   4   8        4.33        4.30      2.88 o 
   4   4   8        9.75        8.99      2.23 o 
   5   4   8       11.87       12.59      2.53 o 
 -11   5   8        0.32        4.04      2.94 o 
 -10   5   8        1.83        2.23      2.68 o 
  -9   5   8        2.85       -0.49      2.22 o 
  -8   5   8        0.98        1.58      2.28 o 
  -7   5   8        8.33        9.15      3.19 o 
  -6   5   8        6.33        7.79      2.22 o 
  -5   5   8       35.44       35.10      5.02 o 
  -4   5   8       51.53       49.79      5.17 o 
  -3   5   8       50.47       51.90      4.03 o 
  -2   5   8       14.04       21.15      2.98 o 
  -1   5   8       19.57       21.04      3.11 o 
   0   5   8       13.03       14.71      2.83 o 
   1   5   8        3.41        4.78      2.03 o 
   2   5   8        3.82        3.10      1.74 o 
   3   5   8        4.99        5.23      2.00 o 
   4   5   8        1.44        3.38      1.69 o 
  -9   6   8        4.79        3.77      2.56 o 
  -8   6   8        7.08        7.53      3.15 o 
  -7   6   8       16.49       18.11      4.45 o 
  -6   6   8       19.48       18.13      4.34 o 
  -5   6   8        5.70        6.91      2.13 o 
  -4   6   8        8.05        6.25      2.07 o 
  -3   6   8        0.57        1.87      1.56 o 
  -2   6   8       12.66       16.10      2.96 o 
  -1   6   8       21.25       29.92      3.79 o 
   0   6   8       16.45       18.11      3.25 o 
   1   6   8       11.63       11.90      2.94 o 
   2   6   8       15.30       18.79      3.30 o 
   3   6   8        6.87       10.55      2.56 o 
  -7   7   8        4.39       -0.32      3.08 o 
  -6   7   8       34.04       40.51      7.02 o 
  -5   7   8       17.28       16.69      4.87 o 
  -4   7   8        3.37        7.09      2.60 o 
  -3   7   8       31.00       30.79      4.19 o 
  -2   7   8        3.90        4.89      2.48 o 
  -1   7   8        1.29        3.12      2.17 o 
   0   7   8        7.65        8.99      2.58 o 
   1   7   8        5.58        8.95      2.30 o 
  -6  -7   9       10.72       12.48      3.92 o 
  -5  -7   9        2.28        7.49      2.96 o 
  -9  -6   9        0.09        0.93      2.12 o 
  -8  -6   9        4.35        6.71      2.94 o 
  -7  -6   9        1.73        0.49      2.28 o 
  -6  -6   9        5.85       10.65      3.55 o 
  -5  -6   9        6.71        6.15      2.97 o 
  -4  -6   9        0.09        0.33      2.13 o 
  -3  -6   9       17.10       18.72      3.91 o 
 -11  -5   9       15.40       11.33      3.83 o 
 -10  -5   9        2.44        3.07      3.20 o 
  -9  -5   9        9.07        7.09      3.45 o 
  -8  -5   9       23.27       19.94      4.73 o 
  -7  -5   9        7.30        7.03      3.00 o 
  -6  -5   9       12.61       16.04      3.94 o 
  -5  -5   9        8.74        8.04      3.16 o 
  -4  -5   9       30.79       28.43      4.80 o 
  -3  -5   9       10.55        9.35      3.08 o 
  -2  -5   9        2.30        2.58      2.04 o 
 -12  -4   9       19.37       20.28      5.33 o 
 -11  -4   9       12.27       10.15      4.04 o 
 -10  -4   9        3.96        5.12      3.41 o 
  -9  -4   9       11.58       10.16      3.73 o 
  -8  -4   9        6.16        5.35      2.80 o 
  -7  -4   9       11.88       11.53      3.45 o 
  -6  -4   9        8.76        7.24      3.01 o 
  -5  -4   9        6.69        5.96      2.63 o 
  -4  -4   9       12.41       11.56      3.36 o 
  -3  -4   9       90.30       78.11      6.36 o 
  -2  -4   9        4.59        7.25      2.64 o 
  -1  -4   9       28.74       25.74      4.19 o 
 -13  -3   9        4.91        6.33      3.34 o 
 -12  -3   9        0.00       -0.22      3.30 o 
 -11  -3   9        2.68        1.30      3.10 o 
 -10  -3   9        4.81        5.41      3.28 o 
  -9  -3   9       48.53       38.93      5.72 o 
  -8  -3   9       63.32       60.18      6.06 o 
  -7  -3   9       12.85       12.35      3.62 o 
  -6  -3   9      201.71      155.48      8.81 o 
  -5  -3   9       80.89       73.02      6.11 o 
  -4  -3   9       42.28       33.82      4.68 o 
  -3  -3   9        2.07        3.29      2.26 o 
  -2  -3   9       32.44       27.74      4.26 o 
  -1  -3   9       10.63       12.36      3.22 o 
   0  -3   9       26.05       25.03      4.10 o 
   1  -3   9       36.44       42.92      4.48 o 
 -13  -2   9        8.08        6.94      4.22 o 
 -12  -2   9       19.78       21.03      4.98 o 
 -11  -2   9       42.08       37.28      5.87 o 
 -10  -2   9       40.17       33.92      5.38 o 
  -9  -2   9       15.13       11.07      3.51 o 
  -8  -2   9       54.17       45.83      5.28 o 
  -7  -2   9       11.35       10.98      3.38 o 
  -6  -2   9       10.95       11.29      3.35 o 
  -5  -2   9      182.91      156.25      8.44 o 
  -4  -2   9       13.63       11.08      3.25 o 
  -3  -2   9      161.61      148.81      8.06 o 
  -2  -2   9       35.10       28.03      4.28 o 
  -1  -2   9      159.47      151.09      8.10 o 
   0  -2   9       28.02       28.71      4.37 o 
   1  -2   9       50.21       51.67      5.09 o 
   2  -2   9       63.42       69.49      5.72 o 
 -12  -1   9        1.38        1.77      2.73 o 
 -11  -1   9       38.17       35.17      5.36 o 
 -10  -1   9       85.15       80.47      6.71 o 
  -9  -1   9       85.09       91.64      6.99 o 
  -8  -1   9      179.16      154.27      8.63 o 
  -7  -1   9       54.91       51.90      5.30 o 
  -6  -1   9      240.78      215.53      9.73 o 
  -5  -1   9       21.47       22.43      3.97 o 
  -4  -1   9      117.47      118.40      7.22 o 
  -3  -1   9      135.34      132.06      7.56 o 
  -2  -1   9       15.52       23.10      3.91 o 
  -1  -1   9       46.75       51.34      5.09 o 
   0  -1   9       14.36       13.27      3.39 o 
   1  -1   9       82.74       80.36      6.21 o 
   2  -1   9       63.94       63.06      5.61 o 
   3  -1   9       42.68       45.56      4.95 o 
   5  -1   9       16.16       15.50      4.67 o 
   6  -1   9        8.28        3.20      3.87 o 
 -11   0   9        5.99        7.03      3.04 o 
 -10   0   9        0.93        0.97      2.13 o 
  -9   0   9       35.08       32.49      4.77 o 
  -8   0   9       35.03       33.92      4.76 o 
  -7   0   9       11.92       15.47      3.49 o 
  -6   0   9      129.26      135.16      7.67 o 
  -5   0   9      137.46      125.80      7.37 o 
  -4   0   9       69.30       71.45      5.77 o 
  -3   0   9      345.90      338.09     11.78 o 
  -2   0   9       47.02       41.17      4.63 o 
  -1   0   9       15.12       16.47      3.69 o 
   0   0   9       76.59       75.59      6.01 o 
   1   0   9       70.41       70.57      5.96 o 
   2   0   9       47.67       44.85      5.10 o 
   3   0   9        0.12        2.58      1.54 o 
   4   0   9       11.79       14.07      2.63 o 
 -12   1   9        1.39        1.48      2.08 o 
 -11   1   9       37.12       47.62      5.06 o 
 -10   1   9       83.79       87.82      6.91 o 
  -9   1   9       84.60       90.22      4.63 o 
  -8   1   9      181.07      166.87      7.98 o 
  -7   1   9       56.76       55.06     10.71 o 
  -6   1   9      246.82      220.35     25.96 o 
  -5   1   9       22.33       18.56      2.27 o 
  -4   1   9      115.81      122.58      7.33 o 
  -3   1   9      133.16      136.17      7.74 o 
  -2   1   9       15.39       21.13      2.75 o 
  -1   1   9       47.13       50.57      4.27 o 
   0   1   9       14.01       16.81      2.63 o 
   1   1   9       81.30       85.64      4.56 o 
   2   1   9       62.86       62.46      4.01 o 
   3   1   9       42.77       41.35      3.43 o 
   4   1   9       74.94       80.73      6.92 o 
   5   1   9       16.77       16.41      4.18 o 
 -13   2   9        7.84        8.84      3.35 o 
 -12   2   9       19.79       23.58      4.72 o 
 -11   2   9       42.37       46.14      5.35 o 
 -10   2   9       40.86       43.89      5.30 o 
  -9   2   9       15.42       19.70      2.75 o 
  -8   2   9       54.01       52.61      7.44 o 
  -7   2   9       11.52       11.58      4.28 o 
  -6   2   9       11.08       13.60      2.30 o 
  -5   2   9      186.20      156.93     34.64 o 
  -4   2   9       15.16       19.22      2.68 o 
  -3   2   9      157.06      164.55      6.04 o 
  -2   2   9       36.27       36.64      3.15 o 
  -1   2   9      161.84      169.80      6.28 o 
   0   2   9       27.21       27.09      3.13 o 
   1   2   9       50.46       50.69      3.72 o 
   2   2   9       65.09       65.38      4.23 o 
   3   2   9        5.58        5.79      1.89 o 
   4   2   9        1.73        3.83      2.46 o 
   5   2   9        0.11        0.52      2.04 o 
 -13   3   9        4.84       10.24      3.15 o 
 -12   3   9        0.01        2.52      2.51 o 
 -11   3   9        2.93        2.19      2.59 o 
 -10   3   9        5.28        5.14      2.89 o 
  -9   3   9       47.96       40.36      4.87 o 
  -8   3   9       64.61       52.48      5.31 o 
  -7   3   9       13.73       16.23      3.91 o 
  -6   3   9      200.51      189.82     22.27 o 
  -5   3   9       81.11       78.57     10.63 o 
  -4   3   9       43.83       49.34      3.55 o 
  -3   3   9        1.84        2.68      1.44 o 
  -2   3   9       32.44       34.77      3.45 o 
  -1   3   9       10.48       11.75      2.30 o 
   0   3   9       26.18       28.30      3.36 o 
   1   3   9       37.47       39.73      3.90 o 
   2   3   9        1.99        1.51      1.41 o 
   3   3   9       39.79       33.48      3.83 o 
   4   3   9        7.75        6.59      1.99 o 
   5   3   9       22.64       26.76      3.55 o 
 -12   4   9       19.65       28.74      5.37 o 
 -11   4   9       12.21       14.63      4.07 o 
 -10   4   9        3.77        1.85      2.64 o 
  -9   4   9       11.56       10.66      3.29 o 
  -8   4   9        6.22        5.22      2.65 o 
  -7   4   9       11.87       16.05      4.03 o 
  -6   4   9        8.88        8.49      1.65 o 
  -5   4   9        6.10        5.58      1.50 o 
  -4   4   9       11.81       18.59      4.61 o 
  -3   4   9       92.15       95.76      5.02 o 
  -2   4   9        3.86        5.97      2.01 o 
  -1   4   9       28.51       34.81      3.77 o 
   0   4   9       43.87       49.05      3.93 o 
   1   4   9       13.63       13.72      2.84 o 
   2   4   9        7.51        8.33      2.25 o 
   3   4   9        5.85        7.48      2.22 o 
   4   4   9        0.59        0.07      1.42 o 
 -11   5   9       15.25       14.73      3.91 o 
 -10   5   9        2.28        6.37      2.96 o 
  -9   5   9        9.12        9.03      3.54 o 
  -8   5   9       23.29       23.54      5.00 o 
  -7   5   9        7.49        7.04      2.98 o 
  -6   5   9       13.18       18.94      3.42 o 
  -5   5   9        8.19        8.40      1.84 o 
  -4   5   9       30.64       37.51      3.80 o 
  -3   5   9       10.87       13.78      2.58 o 
  -2   5   9        2.30        3.55      1.85 o 
  -1   5   9        3.91        6.93      2.19 o 
   0   5   9       19.67       22.30      3.47 o 
   1   5   9       18.17       14.91      2.88 o 
   2   5   9       20.32       23.72      3.61 o 
   3   5   9        4.73        3.64      1.64 o 
  -9   6   9        0.10        0.87      2.31 o 
  -8   6   9        4.36        7.31      2.69 o 
  -7   6   9        1.68        3.17      2.68 o 
  -6   6   9        5.92        5.44      3.09 o 
  -5   6   9        7.08       10.52      3.15 o 
  -4   6   9        0.05        1.41      1.68 o 
  -3   6   9       17.06       21.91      3.47 o 
  -2   6   9       47.16       55.81      4.65 o 
  -1   6   9       17.75       23.02      3.76 o 
   0   6   9       16.92       21.30      3.73 o 
   1   6   9       21.27       22.18      5.32 o 
  -5   7   9        2.16        5.76      2.98 o 
  -4   7   9       10.89       10.60      2.65 o 
  -3   7   9        3.84        4.10      2.89 o 
  -2   7   9        1.99        4.23      1.99 o 
  -8  -6  10       12.36       10.94      3.51 o 
  -7  -6  10       14.20       13.87      3.97 o 
  -6  -6  10       11.44       12.91      3.86 o 
  -5  -6  10        3.73        3.58      2.55 o 
  -4  -6  10        8.77       10.20      3.23 o 
 -10  -5  10        0.04        2.47      2.85 o 
  -9  -5  10        2.79        3.37      2.66 o 
  -8  -5  10        0.89        2.61      2.25 o 
  -7  -5  10        0.21        1.47      2.25 o 
  -6  -5  10        0.93        4.09      2.48 o 
  -5  -5  10        0.11        2.56      2.53 o 
  -4  -5  10       14.10       15.30      4.02 o 
  -3  -5  10       19.47       14.39      3.86 o 
  -2  -5  10       29.09       25.68      4.54 o 
 -11  -4  10        4.05        4.52      3.32 o 
 -10  -4  10        7.33        9.00      4.16 o 
  -9  -4  10        0.66        2.01      2.86 o 
  -8  -4  10       18.84       18.08      4.47 o 
  -7  -4  10       11.16        7.42      3.19 o 
  -6  -4  10       20.21       16.26      4.25 o 
  -5  -4  10       19.49       16.42      4.01 o 
  -4  -4  10       66.67       53.25      5.71 o 
  -3  -4  10        9.06       11.80      3.53 o 
  -2  -4  10        1.40        4.93      2.76 o 
  -1  -4  10       10.53       10.04      3.11 o 
 -12  -3  10        9.47        9.26      4.42 o 
 -11  -3  10        6.09        4.29      3.69 o 
 -10  -3  10       15.49       15.55      4.55 o 
  -9  -3  10       24.29       20.29      4.81 o 
  -8  -3  10        6.44        5.93      2.96 o 
  -7  -3  10       12.73        9.87      3.44 o 
  -6  -3  10       19.26       17.26      4.14 o 
  -5  -3  10       34.34       32.79      5.04 o 
  -4  -3  10       11.55       10.38      3.15 o 
  -3  -3  10       23.08       19.34      4.09 o 
  -2  -3  10       20.00       22.81      4.33 o 
  -1  -3  10       68.80       69.51      6.12 o 
   0  -3  10       15.33       13.00      3.50 o 
 -13  -2  10        0.65        6.34      3.99 o 
 -12  -2  10        1.30        0.38      3.36 o 
 -11  -2  10        0.11       -0.39      2.60 o 
 -10  -2  10        3.85        4.96      3.20 o 
  -9  -2  10        1.32        0.43      2.36 o 
  -8  -2  10       36.29       36.64      5.38 o 
  -7  -2  10       15.01       15.97      4.00 o 
  -6  -2  10      187.75      158.19      9.09 o 
  -5  -2  10      184.77      164.59      9.04 o 
  -4  -2  10       36.70       34.28      4.89 o 
  -3  -2  10        6.94        7.25      2.84 o 
  -2  -2  10        3.16        3.02      2.04 o 
  -1  -2  10        9.69        9.05      3.11 o 
   0  -2  10        8.04        8.89      3.14 o 
   1  -2  10       29.15       31.97      4.84 o 
 -12  -1  10       14.03       12.13      4.45 o 
 -11  -1  10       18.62       16.15      4.41 o 
 -10  -1  10       18.81       19.33      4.43 o 
  -9  -1  10       19.48       22.84      4.61 o 
  -8  -1  10       29.58       28.57      4.88 o 
  -7  -1  10       43.65       42.85      5.14 o 
  -6  -1  10       57.71       54.70      5.53 o 
  -5  -1  10       13.12       11.42      3.37 o 
  -4  -1  10        4.06        1.87      2.20 o 
  -3  -1  10      161.10      144.99      8.37 o 
  -2  -1  10       35.07       37.54      4.68 o 
  -1  -1  10      173.83      160.91      8.83 o 
   0  -1  10       68.14       70.73      6.25 o 
   1  -1  10       32.91       37.48      5.21 o 
   2  -1  10       16.33       17.31      4.06 o 
 -11   0  10       47.08       37.54      5.54 o 
 -10   0  10       48.32       41.70      5.17 o 
  -9   0  10       35.99       36.35      5.21 o 
  -8   0  10        8.80        8.99      3.13 o 
  -7   0  10       13.62       16.67      3.96 o 
  -6   0  10       17.62       16.26      3.82 o 
  -5   0  10        0.45       -0.20      1.87 o 
  -4   0  10      336.11      323.07     12.31 o 
  -3   0  10      611.65      586.03     16.54 o 
  -2   0  10       12.99       15.38      3.70 o 
  -1   0  10       13.63       18.52      4.04 o 
   0   0  10        0.15        0.99      2.03 o 
   1   0  10       53.58       48.03      5.44 o 
   2   0  10      142.85      136.73      8.75 o 
   3   0  10        0.09        3.55      2.56 o 
   4   0  10        0.59        3.32      2.20 o 
 -10   1  10       19.35       18.76      4.23 o 
  -9   1  10       19.37       24.23      4.52 o 
  -8   1  10       28.78       35.44      5.02 o 
  -7   1  10       43.00       53.04      5.47 o 
  -6   1  10       57.83       57.88      5.71 o 
  -5   1  10       12.91       13.18      3.52 o 
  -4   1  10        4.45        1.67      2.42 o 
  -3   1  10      159.93      161.26      8.94 o 
  -2   1  10       34.66       40.91      5.37 o 
  -1   1  10      177.76      168.09     10.73 o 
   0   1  10       69.33       72.38      4.45 o 
   1   1  10       31.57       37.96      3.53 o 
   2   1  10       16.52       15.79      2.76 o 
   3   1  10       25.45       26.20      3.41 o 
   4   1  10        9.99       12.96      3.85 o 
   5   1  10        2.91        4.67      2.13 o 
 -12   2  10        1.31        7.65      3.20 o 
 -11   2  10        0.09        1.37      2.23 o 
 -10   2  10        3.64        8.83      3.13 o 
  -9   2  10        1.60        0.77      1.47 o 
  -8   2  10       36.49       36.49      5.30 o 
  -7   2  10       15.55       16.56      2.60 o 
  -6   2  10      189.46      173.33     28.24 o 
  -5   2  10      187.31      155.93     33.21 o 
  -4   2  10       35.78       36.51      3.39 o 
  -3   2  10        7.01        7.83      2.05 o 
  -2   2  10        3.34        5.11      1.81 o 
  -1   2  10        9.44        9.63      2.24 o 
   0   2  10        7.98       11.29      2.44 o 
   1   2  10       28.91       34.59      3.76 o 
   2   2  10        0.89        1.85      1.50 o 
   3   2  10       11.32       16.07      2.96 o 
   4   2  10       10.27       12.63      2.51 o 
 -12   3  10        9.70       13.62      4.04 o 
 -11   3  10        6.18        8.70      3.55 o 
 -10   3  10       15.00       13.54      3.77 o 
  -9   3  10       24.10       20.73      4.44 o 
  -8   3  10        6.89        7.86      3.57 o 
  -7   3  10       12.72       11.81      3.70 o 
  -6   3  10       19.36       19.07      2.82 o 
  -5   3  10       33.94       33.45      4.04 o 
  -4   3  10       11.32       12.79      2.49 o 
  -3   3  10       24.23       24.76      3.35 o 
  -2   3  10       19.66       21.90      3.17 o 
  -1   3  10       69.01       71.55      4.67 o 
   0   3  10       16.35       15.60      2.88 o 
   1   3  10        4.16        4.42      1.74 o 
   2   3  10       28.84       34.47      3.99 o 
   3   3  10        1.65        3.15      1.60 o 
   4   3  10        3.43        4.67      1.71 o 
 -11   4  10        4.06        7.38      3.13 o 
 -10   4  10        7.55       11.80      3.51 o 
  -9   4  10        0.54        0.35      2.08 o 
  -8   4  10       18.85       15.81      4.14 o 
  -7   4  10       10.87       11.73      4.57 o 
  -6   4  10       19.51       21.51      2.65 o 
  -5   4  10       18.58       18.33      2.64 o 
  -4   4  10       67.34       71.01      4.63 o 
  -3   4  10        9.87       12.14      2.76 o 
  -2   4  10        1.48        3.18      1.82 o 
  -1   4  10       10.75       16.80      3.01 o 
   0   4  10        5.03        3.94      1.96 o 
   1   4  10       12.75       14.86      3.10 o 
   2   4  10        2.52        2.05      1.56 o 
   3   4  10        5.01        7.13      2.26 o 
 -10   5  10        0.07        4.62      2.53 o 
  -9   5  10        2.54        2.83      2.55 o 
  -8   5  10        0.80       -2.11      2.17 o 
  -7   5  10        0.18       -0.80      1.59 o 
  -6   5  10        0.95        2.38      1.70 o 
  -5   5  10        0.11        1.12      1.33 o 
  -4   5  10       13.64       20.73      3.37 o 
  -3   5  10       19.37       25.79      3.64 o 
  -2   5  10       29.69       33.56      4.05 o 
  -1   5  10       23.77       27.67      4.02 o 
   0   5  10       22.59       25.78      3.86 o 
   1   5  10       21.72       26.18      3.82 o 
   2   5  10        6.44        8.23      2.94 o 
  -8   6  10       12.16       12.12      3.92 o 
  -7   6  10       13.88       11.84      3.92 o 
  -6   6  10       11.47       13.52      3.60 o 
  -5   6  10        3.67        5.95      2.24 o 
  -4   6  10        8.61       12.34      2.41 o 
  -3   6  10       22.55       29.73      4.22 o 
  -2   6  10        0.23        0.61      1.91 o 
  -1   6  10        0.28        2.60      1.95 o 
   0   6  10        6.46       11.75      3.68 o 
  -5  -6  11        5.81       11.08      3.44 o 
  -4  -6  11        6.23        1.84      2.25 o 
  -9  -5  11        2.63        5.31      2.69 o 
  -8  -5  11        9.44       13.85      4.01 o 
  -7  -5  11        7.99        7.27      3.15 o 
  -6  -5  11       11.95       15.64      4.22 o 
  -5  -5  11        5.14        6.10      3.02 o 
  -4  -5  11       13.87       13.80      3.99 o 
  -3  -5  11       20.82       22.58      4.65 o 
 -10  -4  11        3.73        4.87      3.37 o 
  -9  -4  11       12.56       11.98      4.09 o 
  -8  -4  11       16.80       11.97      3.79 o 
  -7  -4  11        9.55        7.97      3.30 o 
  -6  -4  11        4.15        0.22      2.09 o 
  -5  -4  11        0.31        0.10      1.93 o 
  -4  -4  11        4.03        5.78      2.82 o 
  -3  -4  11       10.19        9.42      3.40 o 
  -2  -4  11        4.32        7.33      3.05 o 
 -11  -3  11        2.33        2.41      3.30 o 
 -10  -3  11        4.10        3.49      3.42 o 
  -9  -3  11        0.53        1.46      2.73 o 
  -8  -3  11       18.51       17.64      4.63 o 
  -7  -3  11       12.09        8.90      3.38 o 
  -6  -3  11       46.85       37.52      5.63 o 
  -5  -3  11       51.48       55.56      5.88 o 
  -4  -3  11        6.24        5.64      2.82 o 
  -3  -3  11        9.33        7.24      3.16 o 
  -2  -3  11        0.69       -0.35      1.78 o 
  -1  -3  11       25.32       32.13      5.05 o 
   0  -3  11        0.57       -0.06      1.73 o 
 -12  -2  11        7.84        8.78      4.35 o 
 -11  -2  11       20.70       18.09      5.17 o 
 -10  -2  11       14.39       16.19      4.76 o 
  -9  -2  11       53.18       37.97      5.98 o 
  -8  -2  11       25.61       25.14      5.04 o 
  -7  -2  11        3.18        1.50      2.59 o 
  -6  -2  11       23.39       20.06      4.44 o 
  -5  -2  11        0.34        1.13      1.98 o 
  -4  -2  11        0.21       -0.48      1.95 o 
  -3  -2  11        3.09        1.21      1.95 o 
  -2  -2  11        0.44        0.28      1.87 o 
  -1  -2  11       20.73       22.71      4.54 o 
   0  -2  11       22.76       24.28      4.70 o 
   1  -2  11        5.79        8.03      3.16 o 
 -12  -1  11        8.22        8.21      4.60 o 
 -11  -1  11        0.19        0.91      3.02 o 
 -10  -1  11        4.26        3.13      2.91 o 
  -9  -1  11       10.76       11.44      3.99 o 
  -8  -1  11        8.75        6.26      3.22 o 
  -7  -1  11       11.52       12.83      3.90 o 
  -6  -1  11       52.90       52.30      5.71 o 
  -5  -1  11       69.96       61.37      6.03 o 
  -4  -1  11       23.01       22.09      4.43 o 
  -3  -1  11      140.89      132.25      8.54 o 
  -2  -1  11       38.52       37.69      5.45 o 
  -1  -1  11       42.47       44.40      5.38 o 
   0  -1  11        8.21        7.80      3.16 o 
   1  -1  11       18.84       20.90      4.65 o 
   2  -1  11       39.93       43.21      5.36 o 
 -11   0  11       15.27       16.26      4.43 o 
 -10   0  11       40.21       39.76      5.94 o 
  -9   0  11       36.21       37.48      5.67 o 
  -8   0  11       47.53       48.51      5.63 o 
  -7   0  11       21.38       24.90      4.74 o 
  -6   0  11        9.38       12.27      3.75 o 
  -5   0  11       18.37       18.88      4.30 o 
  -4   0  11       72.46       66.42      6.23 o 
  -3   0  11       21.90       22.18      4.47 o 
  -2   0  11        6.71       11.83      3.49 o 
  -1   0  11       25.94       22.22      4.66 o 
   0   0  11       13.63       14.01      3.91 o 
   1   0  11      123.68      105.88      8.14 o 
   2   0  11       32.10       35.39      5.67 o 
   3   0  11        5.74        6.58      2.78 o 
 -10   1  11        4.26        6.81      3.26 o 
  -9   1  11       10.58       11.68      3.81 o 
  -8   1  11        8.78        6.30      3.07 o 
  -7   1  11       12.11       13.06      3.85 o 
  -6   1  11       53.69       53.91      5.85 o 
  -5   1  11       72.41       72.98      6.59 o 
  -4   1  11       23.26       27.08      4.95 o 
  -3   1  11      137.60      136.60      8.79 o 
  -2   1  11       38.70       35.39      5.43 o 
  -1   1  11       42.70       40.17      5.81 o 
   0   1  11        7.98       10.98      2.46 o 
   1   1  11       19.19       22.79      3.28 o 
   2   1  11       39.94       44.16      4.04 o 
   3   1  11        7.99       11.16      3.61 o 
  -9   2  11       53.11       55.84      5.95 o 
  -8   2  11       26.40       33.36      5.25 o 
  -7   2  11        3.37        0.27      2.46 o 
  -6   2  11       24.21       27.18      4.98 o 
  -5   2  11        0.36       -1.14      1.29 o 
  -4   2  11        0.21       -0.23      2.17 o 
  -3   2  11        3.23        1.20      1.73 o 
  -2   2  11        0.39        1.77      1.64 o 
  -1   2  11       20.82       21.53      3.28 o 
   0   2  11       22.73       27.69      3.65 o 
   1   2  11        5.38       10.10      2.43 o 
   2   2  11       21.57       21.31      3.30 o 
   3   2  11       14.56       19.66      3.17 o 
 -11   3  11        2.34        5.85      3.12 o 
 -10   3  11        4.10        5.14      2.44 o 
  -9   3  11        0.58        4.27      2.48 o 
  -8   3  11       18.53       18.63      3.13 o 
  -7   3  11       12.26        8.72      3.04 o 
  -6   3  11       46.20       43.32      7.95 o 
  -5   3  11       50.94       51.74      8.25 o 
  -4   3  11        6.03        5.45      2.08 o 
  -3   3  11        9.84       13.43      2.82 o 
  -2   3  11        0.80        2.99      1.79 o 
  -1   3  11       25.87       33.50      4.06 o 
   0   3  11        0.69        2.00      1.65 o 
   1   3  11        7.49        9.00      2.35 o 
   2   3  11        2.16        2.66      1.62 o 
 -10   4  11        3.72        6.64      3.10 o 
  -9   4  11       12.26       10.94      3.41 o 
  -8   4  11       16.69       17.72      4.27 o 
  -7   4  11        9.55        7.02      2.27 o 
  -6   4  11        4.05        5.20      1.65 o 
  -5   4  11        0.34        0.82      1.40 o 
  -4   4  11        4.02        5.49      2.30 o 
  -3   4  11       10.04       12.92      2.95 o 
  -2   4  11        4.45        3.88      2.29 o 
  -1   4  11       14.80       14.68      2.97 o 
   0   4  11       13.04       16.05      3.15 o 
   1   4  11        3.57        2.89      1.79 o 
  -9   5  11        2.65        3.65      2.75 o 
  -8   5  11        9.49       10.60      3.51 o 
  -7   5  11        8.06       10.25      2.53 o 
  -6   5  11       11.69       14.88      2.95 o 
  -5   5  11        4.83        4.09      2.15 o 
  -4   5  11       13.62       16.46      3.48 o 
  -3   5  11       21.10       25.18      3.97 o 
  -2   5  11       15.83       24.80      4.02 o 
  -1   5  11        7.87       10.16      3.70 o 
   0   5  11        6.17        7.81      2.45 o 
  -5   6  11        5.72        7.11      2.15 o 
  -4   6  11        6.27        5.27      1.75 o 
  -7  -5  12        4.22        5.73      2.77 o 
  -6  -5  12        7.79        7.77      3.12 o 
  -5  -5  12        4.39        5.02      2.68 o 
  -4  -5  12        5.96        8.25      3.20 o 
  -3  -5  12        4.08        1.39      2.29 o 
  -9  -4  12        1.89        2.75      2.28 o 
  -8  -4  12        2.08        2.54      2.36 o 
  -7  -4  12        0.55        1.51      2.48 o 
  -6  -4  12        5.29        3.37      2.74 o 
  -5  -4  12        9.09       12.01      3.92 o 
  -4  -4  12       13.31       16.40      4.28 o 
  -3  -4  12       25.07       22.38      4.90 o 
  -2  -4  12       23.63       26.58      5.02 o 
 -11  -3  12        5.82        8.10      3.21 o 
 -10  -3  12        8.80       12.80      4.67 o 
  -9  -3  12        9.22       10.55      4.35 o 
  -8  -3  12       13.91       10.72      3.70 o 
  -7  -3  12       22.56       16.57      4.36 o 
  -6  -3  12       32.26       28.27      5.33 o 
  -5  -3  12        2.16        0.73      2.39 o 
  -4  -3  12        2.63        2.91      2.49 o 
  -3  -3  12        2.34        4.52      2.73 o 
  -2  -3  12        0.99        2.21      2.33 o 
  -1  -3  12        6.87       10.83      3.36 o 
 -11  -2  12        4.48        3.84      3.53 o 
 -10  -2  12        1.69        0.35      3.26 o 
  -9  -2  12       11.48       10.66      4.12 o 
  -8  -2  12        2.24        4.07      3.13 o 
  -7  -2  12        4.15        5.26      3.33 o 
  -6  -2  12        8.41       12.52      3.59 o 
  -5  -2  12       25.60       23.08      4.90 o 
  -4  -2  12       33.37       31.48      5.45 o 
  -3  -2  12       27.66       30.71      5.28 o 
  -2  -2  12        2.81        2.07      2.19 o 
  -1  -2  12       20.80       24.17      4.90 o 
   0  -2  12        3.09        3.30      2.71 o 
 -12  -1  12       10.90       12.37      4.64 o 
 -11  -1  12       14.51       12.42      5.00 o 
 -10  -1  12       11.17       12.60      4.23 o 
  -9  -1  12       31.28       30.11      5.83 o 
  -8  -1  12       29.50       28.74      5.52 o 
  -7  -1  12       20.21       21.88      5.04 o 
  -6  -1  12       30.79       28.78      5.36 o 
  -5  -1  12        8.75        9.94      3.45 o 
  -4  -1  12       25.46       27.16      5.02 o 
  -3  -1  12       15.17       15.64      4.16 o 
  -2  -1  12        0.80        0.41      2.17 o 
  -1  -1  12        1.38        1.65      2.22 o 
   0  -1  12        6.18        7.56      3.34 o 
   1  -1  12       20.76       22.76      4.87 o 
 -12   0  12        2.45        0.69      3.21 o 
 -11   0  12        3.56        2.63      3.69 o 
 -10   0  12       41.54       51.01      6.98 o 
  -9   0  12        0.06        0.37      3.00 o 
  -8   0  12        0.76        2.83      2.75 o 
  -7   0  12        1.35        1.21      2.63 o 
  -6   0  12        6.86        5.30      3.26 o 
  -5   0  12       11.99       12.01      3.93 o 
  -4   0  12        7.20        4.03      2.69 o 
  -3   0  12      100.31       90.37      7.53 o 
  -2   0  12       15.27       11.82      3.67 o 
  -1   0  12       21.68       21.56      4.93 o 
   0   0  12       25.49       23.18      5.01 o 
   1   0  12        0.97        1.68      2.42 o 
   2   0  12        3.04        2.48      2.55 o 
 -11   1  12       14.65       13.41      4.63 o 
 -10   1  12       10.75       11.63      4.54 o 
  -9   1  12       31.22       40.86      6.16 o 
  -8   1  12       30.85       32.38      5.49 o 
  -7   1  12       20.73       23.70      5.19 o 
  -6   1  12       30.71       36.83      5.78 o 
  -5   1  12        9.10       10.29      3.83 o 
  -4   1  12       25.17       24.06      5.08 o 
  -3   1  12       15.15       16.83      4.31 o 
  -2   1  12        0.79        1.15      2.32 o 
  -1   1  12        1.45        3.54      2.54 o 
   0   1  12        6.20        6.26      3.07 o 
   1   1  12       19.98       23.18      5.05 o 
   2   1  12       19.73       19.92      4.52 o 
  -9   2  12       11.46       13.75      4.48 o 
  -8   2  12        2.21        1.60      3.16 o 
  -7   2  12        4.19        4.18      3.12 o 
  -6   2  12        8.35        7.38      3.68 o 
  -5   2  12       25.74       28.47      5.56 o 
  -4   2  12       33.14       38.74      6.13 o 
  -3   2  12       27.20       32.85      5.85 o 
  -2   2  12        2.47        3.09      1.74 o 
  -1   2  12       21.23       29.34      3.88 o 
   0   2  12        3.01        3.68      1.69 o 
   1   2  12        5.26        9.42      2.50 o 
  -8   3  12       14.02       15.50      4.86 o 
  -7   3  12       22.75       22.66      5.18 o 
  -6   3  12       32.25       27.23      7.86 o 
  -5   3  12        2.22        1.22      1.70 o 
  -4   3  12        2.49        1.99      2.09 o 
  -3   3  12        2.34        1.91      2.03 o 
  -2   3  12        0.99        2.06      1.80 o 
  -1   3  12        6.77       10.46      2.77 o 
   0   3  12        8.65        9.47      2.34 o 
   1   3  12        0.41        0.18      1.76 o 
  -9   4  12        1.82        5.50      2.76 o 
  -8   4  12        2.10        4.86      2.70 o 
  -7   4  12        0.57        3.65      2.52 o 
  -6   4  12        5.01        5.49      1.87 o 
  -5   4  12        8.78        8.91      2.20 o 
  -4   4  12       12.98       16.95      3.52 o 
  -3   4  12       25.24       27.31      4.22 o 
  -2   4  12       23.72       34.43      4.51 o 
  -1   4  12       16.14       20.95      3.47 o 
  -7   5  12        3.97        3.91      1.88 o 
  -6   5  12        7.75       13.65      2.34 o 
  -5   5  12        4.37        5.27      1.82 o 
  -4   5  12        6.05       10.50      2.70 o 
  -3   5  12        3.98        6.21      2.03 o 
  -7  -4  13        9.30       11.06      3.49 o 
  -6  -4  13       12.92       13.17      3.69 o 
  -5  -4  13        8.07        9.31      3.28 o 
  -4  -4  13        3.81        7.36      3.09 o 
  -9  -3  13        4.40        4.52      3.17 o 
  -8  -3  13       11.64       13.33      4.23 o 
  -7  -3  13        6.72        7.98      3.23 o 
  -6  -3  13       19.75       21.59      5.22 o 
  -5  -3  13        7.81       10.97      3.72 o 
  -4  -3  13        5.86        7.14      3.06 o 
  -3  -3  13       15.30       17.21      4.34 o 
  -2  -3  13       10.15       14.50      4.03 o 
 -10  -2  13        1.02        1.31      2.79 o 
  -9  -2  13        3.39        2.71      3.41 o 
  -8  -2  13       20.03       20.16      5.36 o 
  -7  -2  13       39.20       29.24      5.47 o 
  -6  -2  13       17.58       15.62      4.33 o 
  -5  -2  13       16.21       19.16      4.68 o 
  -4  -2  13       11.64        9.64      3.50 o 
  -3  -2  13        1.90        1.67      2.41 o 
  -2  -2  13        0.02        1.12      2.24 o 
  -1  -2  13        2.16        6.72      2.78 o 
 -11  -1  13        2.28        3.24      3.03 o 
 -10  -1  13       17.46       19.44      5.51 o 
  -9  -1  13        8.87        9.45      4.32 o 
  -8  -1  13        8.54       16.05      4.82 o 
  -7  -1  13        1.73        4.27      3.39 o 
  -6  -1  13        3.53        8.37      3.42 o 
  -5  -1  13        4.62        6.45      3.04 o 
  -4  -1  13        0.47        1.49      2.32 o 
  -3  -1  13       11.69        7.89      3.34 o 
  -2  -1  13        7.83        4.35      2.72 o 
  -1  -1  13       10.80       13.43      4.10 o 
   0  -1  13       11.79       12.81      3.61 o 
 -11   0  13        7.86        5.02      3.85 o 
 -10   0  13        0.83        1.79      3.80 o 
  -9   0  13       24.37       26.29      5.96 o 
  -8   0  13        1.53       -0.46      3.13 o 
  -7   0  13        0.25        1.19      2.92 o 
  -6   0  13       26.83       26.02      5.53 o 
  -5   0  13       18.39       18.68      5.05 o 
  -4   0  13       41.41       39.38      6.15 o 
  -3   0  13       26.86       27.46      5.37 o 
  -2   0  13        7.22        7.88      3.12 o 
  -1   0  13        2.19        4.46      2.59 o 
   0   0  13        1.90        3.00      2.65 o 
 -11   1  13        2.30        3.63      3.40 o 
 -10   1  13       17.05       20.00      5.55 o 
  -9   1  13        8.74        9.71      4.55 o 
  -8   1  13        8.87       10.16      4.55 o 
  -7   1  13        1.70        1.96      3.47 o 
  -6   1  13        3.49       -0.11      3.24 o 
  -5   1  13        4.53        5.50      3.56 o 
  -4   1  13        0.58        2.65      3.14 o 
  -3   1  13       11.85       13.16      4.10 o 
  -2   1  13        7.71        7.61      3.28 o 
  -1   1  13       10.74       13.56      4.09 o 
   0   1  13       11.54       15.90      4.57 o 
 -10   2  13        1.16        4.40      3.28 o 
  -9   2  13        3.14        3.12      3.88 o 
  -8   2  13       19.71       23.83      5.82 o 
  -7   2  13       39.84       45.61      7.03 o 
  -6   2  13       17.55       20.08      5.46 o 
  -5   2  13       15.91       21.70      5.42 o 
  -4   2  13       11.58       13.44      4.67 o 
  -3   2  13        1.80        1.17      3.07 o 
  -2   2  13        0.01        2.48      2.43 o 
  -1   2  13        2.16        4.36      2.92 o 
  -8   3  13       11.67       15.12      5.42 o 
  -7   3  13        6.79       10.03      4.61 o 
  -6   3  13       19.61       23.17      5.73 o 
  -5   3  13        7.72       11.19      4.58 o 
  -4   3  13        5.87        7.22      3.93 o 
  -3   3  13       15.32       21.26      3.83 o 
  -2   3  13       10.33       15.65      3.07 o 
  -7   4  13        8.89       10.36      4.50 o 
  -6   4  13       12.67       12.74      4.48 o 
  -5   4  13        8.31       11.31      2.70 o 
  -4   4  13        3.67       10.87      2.69 o 
  -7  -2  14        7.65        8.66      3.50 o 
  -6  -2  14        5.38        3.86      2.46 o 
  -5  -2  14        0.12        1.17      2.16 o 
  -4  -2  14        1.34        3.98      2.50 o 
  -9  -1  14        7.50        8.34      3.55 o 
  -8  -1  14        4.13        4.52      3.45 o 
  -7  -1  14        9.96       13.86      4.55 o 
  -6  -1  14       19.72       16.80      4.33 o 
  -5  -1  14       14.37       15.61      4.13 o 
  -4  -1  14        8.41        9.07      3.16 o 
  -3  -1  14       10.53       11.96      3.86 o 
  -9   0  14       32.85       34.71      6.34 o 
  -8   0  14        0.03        0.56      2.79 o 
  -7   0  14        0.00        0.19      3.26 o 
  -6   0  14        0.82        0.89      3.17 o 
  -5   0  14        0.21       -0.02      2.29 o 
  -4   0  14        0.03       -1.29      2.09 o 
  -3   0  14        0.07        2.29      2.23 o 
  -9   1  14        7.44        6.27      3.54 o 
  -8   1  14        4.07        5.62      3.73 o 
  -7   1  14       10.52       13.56      4.48 o 
  -6   1  14       20.07       22.04      5.73 o 
  -5   1  14       14.06       16.77      5.16 o 
  -4   1  14        8.00        6.47      3.53 o 
  -3   1  14       10.28        9.78      3.26 o 
  -8   2  14       15.81       17.46      4.97 o 
  -7   2  14        7.87        5.44      3.71 o 
  -6   2  14        5.18        3.94      3.21 o 
  -5   2  14        0.11        2.13      2.83 o 
  -4   2  14        1.37        0.80      2.59 o 
                                                 
